# Supplementary material for: Associations of NOD2 polymorphisms with Erysipelotrichaceae in stool of in healthy first degree relatives of Crohn’s disease subjects
Source: BMC Med Genet. 2020 Oct 15;21:204. doi: 10.1186/s12881-020-01115-w (PMC7566148; doi:10.1186/s12881-020-01115-w)
Supplement: Supplementary file 1 — Additional file 1 Supplementary Table 1. Association of rs2066845 with bacterial taxa in the GEM cohort. Supplementary Table 2. Association of rs2066844 with bacterial taxa in the GEM cohort. Supplementary Table 3. Association of rs2066847 with bacterial taxa in the GEM cohort. Supplementary Table 4. Cumulative NOD2 variants association with bacterial taxa in the GEM cohort. [file 12881_2020_1115_MOESM1_ESM.xlsx]

## Sheet: Legends
Abbreviation	Meaning
k__	Kingdom
p__	Phylum
c__	Class
o__	Order
f__	Family
g__	Genus
s__	Species
N	Number of individuals with good quality control
NA	Not applicable due to the insufficient number of zero
EST-LOGISTI	Estimate of the logistic model
SE-LOGISTIC	Standard error of the logistic model
P-LOGISTIC	P-value of the association using the logistic model
EST-LOGNORM	Estimate of the log normal model
SE-LOGNORM	Standard error of the log normal model
P-LOGNORM	P-value of the association using the log normal model
P-TPLOGNORM	P-value of the association using two-part log normal
Greengenes taxonomy is reported

## Sheet: Supplementary Table 1
Supplementary Table 1. Association of rs2066845 with bacterial taxa in the GEM cohort
Taxa	Proportion of zero (%)	EST-LOGISTI	SE-LOGISTIC	P-LOGISTIC	EST-LOGNORM	SE-LOGNORM	P-LOGNORM	N
k__Archaea.p__Euryarchaeota	69	-0.196178	0.205802	0.34047	0.511825	0.416865	0.219523	1546
k__Bacteria.p__Actinobacteria	0	NA	NA	NA	0.104426	0.119971	0.384067	1546
k__Bacteria.p__Bacteroidetes	0	NA	NA	NA	-0.137047	0.0737808	0.0632413	1546
k__Bacteria.p__Cyanobacteria	42	0.147522	0.212128	0.486781	-0.151087	0.217425	0.487124	1546
k__Bacteria.p__Firmicutes	0	NA	NA	NA	0.0594804	0.0210326	0.00468383	1546
k__Bacteria.p__Fusobacteria	82	-0.159752	0.254448	0.53011	-0.279451	0.183487	0.127759	1546
k__Bacteria.p__Lentisphaerae	77	-0.0725891	0.252503	0.773746	-0.198693	0.274228	0.468725	1546
k__Bacteria.p__Proteobacteria	0	NA	NA	NA	-0.0263044	0.134067	0.844451	1546
k__Bacteria.p__Synergistetes	76	-0.268946	0.236292	0.255039	0.229519	0.322099	0.47611	1546
k__Bacteria.p__TM7	69	-0.618929	0.207217	0.00281861	-0.0109299	0.0900202	0.903362	1546
k__Bacteria.p__Tenericutes	50	-0.210931	0.196391	0.282807	0.0889666	0.315502	0.777956	1546
k__Bacteria.p__Verrucomicrobia	11	0.168658	0.292581	0.564312	-0.448168	0.302083	0.137917	1546
k__Archaea.p__Euryarchaeota.c__Methanobacteria	69	-0.196178	0.205802	0.34047	0.511825	0.416865	0.219523	1546
k__Bacteria.p__Actinobacteria.c__Actinobacteria	0	NA	NA	NA	0.181196	0.175496	0.301848	1546
k__Bacteria.p__Actinobacteria.c__Coriobacteriia	0	NA	NA	NA	-0.00821222	0.135938	0.951828	1546
k__Bacteria.p__Bacteroidetes.c__Bacteroidia	0	NA	NA	NA	-0.137047	0.0737808	0.0632413	1546
k__Bacteria.p__Cyanobacteria.c__4C0d.2	81	0.342383	0.284398	0.228633	-0.848235	0.558174	0.128597	1546
k__Bacteria.p__Cyanobacteria.c__Chloroplast	50	-0.0501379	0.211744	0.812823	0.166308	0.182106	0.361113	1546
k__Bacteria.p__Firmicutes.c__Bacilli	0	NA	NA	NA	0.157593	0.129456	0.223472	1546
k__Bacteria.p__Firmicutes.c__Clostridia	0	NA	NA	NA	0.0508221	0.0210658	0.0158416	1546
k__Bacteria.p__Firmicutes.c__Erysipelotrichi	0	NA	NA	NA	0.398811	0.100419	7.14313e-05	1546
k__Bacteria.p__Fusobacteria.c__Fusobacteriia	82	-0.159752	0.254448	0.53011	-0.279451	0.183487	0.127759	1546
k__Bacteria.p__Lentisphaerae.c__.Lentisphaeria.	77	-0.0725891	0.252503	0.773746	-0.198693	0.274228	0.468725	1546
k__Bacteria.p__Proteobacteria.c__Alphaproteobacteria	55	-0.449224	0.22604	0.046882	-0.297089	0.323824	0.358911	1546
k__Bacteria.p__Proteobacteria.c__Betaproteobacteria	3	-0.197942	0.67481	0.76927	-0.242911	0.193112	0.208438	1546
k__Bacteria.p__Proteobacteria.c__Deltaproteobacteria	11	0.0869326	0.298776	0.77108	-0.325672	0.191938	0.0897424	1546
k__Bacteria.p__Proteobacteria.c__Epsilonproteobacteria	84	-0.263824	0.253568	0.298133	0.313939	0.289949	0.278924	1546
k__Bacteria.p__Proteobacteria.c__Gammaproteobacteria	2	-0.0117131	0.656821	0.985772	0.277533	0.196163	0.157125	1546
k__Bacteria.p__Synergistetes.c__Synergistia	76	-0.268946	0.236292	0.255039	0.229519	0.322099	0.47611	1546
k__Bacteria.p__TM7.c__TM7.3	69	-0.618929	0.207217	0.00281861	-0.0109299	0.0900202	0.903362	1546
k__Bacteria.p__Tenericutes.c__Mollicutes	55	-0.164324	0.199638	0.410444	0.313293	0.333234	0.347137	1546
k__Bacteria.p__Tenericutes.c__RF3	77	0.0822135	0.235914	0.727473	-0.255048	0.357265	0.475295	1546
k__Bacteria.p__Verrucomicrobia.c__Verrucomicrobiae	11	0.168658	0.292581	0.564312	-0.448168	0.302083	0.137917	1546
k__Archaea.p__Euryarchaeota.c__Methanobacteria.o__Methanobacteriales	69	-0.196178	0.205802	0.34047	0.511825	0.416865	0.219523	1546
k__Bacteria.p__Actinobacteria.c__Actinobacteria.o__Actinomycetales	2	0.508101	0.552743	0.357973	0.260523	0.112698	0.0207944	1546
k__Bacteria.p__Actinobacteria.c__Actinobacteria.o__Bifidobacteriales	1	NA	NA	NA	0.193832	0.197963	0.327515	1546
k__Bacteria.p__Actinobacteria.c__Coriobacteriia.o__Coriobacteriales	0	NA	NA	NA	-0.00821222	0.135938	0.951828	1546
k__Bacteria.p__Bacteroidetes.c__Bacteroidia.o__Bacteroidales	0	NA	NA	NA	-0.137047	0.0737808	0.0632413	1546
k__Bacteria.p__Cyanobacteria.c__4C0d.2.o__YS2	81	0.342383	0.284398	0.228633	-0.848235	0.558174	0.128597	1546
k__Bacteria.p__Cyanobacteria.c__Chloroplast.o__Streptophyta	50	-0.0501379	0.211744	0.812823	0.166308	0.182106	0.361113	1546
k__Bacteria.p__Firmicutes.c__Bacilli.o__Bacillales	48	-0.26758	0.194636	0.169202	0.176962	0.118182	0.134298	1546
k__Bacteria.p__Firmicutes.c__Bacilli.o__Gemellales	24	-0.115392	0.262157	0.659818	0.131164	0.105967	0.215797	1546
k__Bacteria.p__Firmicutes.c__Bacilli.o__Lactobacillales	0	NA	NA	NA	0.14681	0.133252	0.270572	1546
k__Bacteria.p__Firmicutes.c__Bacilli.o__Turicibacterales	61	-0.398559	0.205225	0.05213	-0.107115	0.107154	0.317486	1546
k__Bacteria.p__Firmicutes.c__Clostridia.o__Clostridiales	0	NA	NA	NA	0.0508168	0.0210647	0.0158471	1546
k__Bacteria.p__Firmicutes.c__Clostridia.o__SHA.98	66	0.421247	0.223167	0.0590815	0.312209	0.233301	0.180824	1546
k__Bacteria.p__Firmicutes.c__Erysipelotrichi.o__Erysipelotrichales	0	NA	NA	NA	0.398811	0.100419	7.14313e-05	1546
k__Bacteria.p__Fusobacteria.c__Fusobacteriia.o__Fusobacteriales	82	-0.159752	0.254448	0.53011	-0.279451	0.183487	0.127759	1546
k__Bacteria.p__Lentisphaerae.c__.Lentisphaeria..o__Victivallales	77	-0.0725891	0.252503	0.773746	-0.198693	0.274228	0.468725	1546
k__Bacteria.p__Proteobacteria.c__Alphaproteobacteria.o__RF32	67	-0.201303	0.228292	0.377895	-0.149216	0.40539	0.712814	1546
k__Bacteria.p__Proteobacteria.c__Alphaproteobacteria.o__Rickettsiales	81	-0.475688	0.244402	0.0516143	-0.0867357	0.139415	0.533851	1546
k__Bacteria.p__Proteobacteria.c__Betaproteobacteria.o__Burkholderiales	3	0.0738939	0.553073	0.893714	-0.196444	0.189548	0.300025	1546
k__Bacteria.p__Proteobacteria.c__Betaproteobacteria.o__Neisseriales	92	0.438246	0.447523	0.327447	-0.226245	0.262518	0.388784	1546
k__Bacteria.p__Proteobacteria.c__Deltaproteobacteria.o__Desulfovibrionales	11	0.0869326	0.298776	0.77108	-0.325672	0.191938	0.0897424	1546
k__Bacteria.p__Proteobacteria.c__Epsilonproteobacteria.o__Campylobacterales	84	-0.263824	0.253568	0.298133	0.313939	0.289949	0.278924	1546
k__Bacteria.p__Proteobacteria.c__Gammaproteobacteria.o__Enterobacteriales	10	-0.576116	0.396448	0.14617	0.115074	0.213467	0.589837	1546
k__Bacteria.p__Proteobacteria.c__Gammaproteobacteria.o__Pasteurellales	19	0.107194	0.254018	0.673029	0.133047	0.211955	0.530193	1546
k__Bacteria.p__Proteobacteria.c__Gammaproteobacteria.o__Pseudomonadales	57	-0.161635	0.20885	0.438974	-0.110995	0.0818631	0.175142	1546
k__Bacteria.p__Synergistetes.c__Synergistia.o__Synergistales	76	-0.268946	0.236292	0.255039	0.229519	0.322099	0.47611	1546
k__Bacteria.p__TM7.c__TM7.3.o__	72	-0.710794	0.208292	0.000643719	-0.0538507	0.0884354	0.542573	1546
k__Bacteria.p__TM7.c__TM7.3.o__CW040	94	-0.0622174	0.399838	0.876343	0.0278107	0.279129	0.920635	1546
k__Bacteria.p__Tenericutes.c__Mollicutes.o__RF39	55	-0.164324	0.199638	0.410444	0.313293	0.333234	0.347137	1546
k__Bacteria.p__Tenericutes.c__RF3.o__ML615J.28	77	0.0822135	0.235914	0.727473	-0.255048	0.357265	0.475295	1546
k__Bacteria.p__Verrucomicrobia.c__Verrucomicrobiae.o__Verrucomicrobiales	11	0.168658	0.292581	0.564312	-0.448168	0.302083	0.137917	1546
k__Archaea.p__Euryarchaeota.c__Methanobacteria.o__Methanobacteriales.f__Methanobacteriaceae	69	-0.196178	0.205802	0.34047	0.511825	0.416865	0.219523	1546
k__Bacteria.p__Actinobacteria.c__Actinobacteria.o__Actinomycetales.f__Actinomycetaceae	2	0.959215	0.47915	0.0452943	0.330574	0.110444	0.0027612	1546
k__Bacteria.p__Actinobacteria.c__Actinobacteria.o__Actinomycetales.f__Corynebacteriaceae	72	-0.135493	0.240596	0.57333	0.0835018	0.152616	0.584286	1546
k__Bacteria.p__Actinobacteria.c__Actinobacteria.o__Actinomycetales.f__Micrococcaceae	65	0.0841301	0.21592	0.696806	-0.0942172	0.133817	0.481386	1546
k__Bacteria.p__Actinobacteria.c__Actinobacteria.o__Bifidobacteriales.f__Bifidobacteriaceae	1	NA	NA	NA	0.193832	0.197963	0.327515	1546
k__Bacteria.p__Actinobacteria.c__Coriobacteriia.o__Coriobacteriales.f__Coriobacteriaceae	0	NA	NA	NA	-0.00821222	0.135938	0.951828	1546
k__Bacteria.p__Bacteroidetes.c__Bacteroidia.o__Bacteroidales.f__Bacteroidaceae	0	NA	NA	NA	-0.202041	0.10755	0.0603039	1546
k__Bacteria.p__Bacteroidetes.c__Bacteroidia.o__Bacteroidales.f__Porphyromonadaceae	3	0.127351	0.57412	0.824454	-0.172207	0.166104	0.299857	1546
k__Bacteria.p__Bacteroidetes.c__Bacteroidia.o__Bacteroidales.f__Prevotellaceae	4	-0.00852166	0.502963	0.986482	-0.070908	0.298793	0.812412	1546
k__Bacteria.p__Bacteroidetes.c__Bacteroidia.o__Bacteroidales.f__Rikenellaceae	1	-0.206945	0.998061	0.835739	-0.294121	0.151847	0.0527504	1546
k__Bacteria.p__Bacteroidetes.c__Bacteroidia.o__Bacteroidales.f__S24.7	57	-0.35662	0.203526	0.0797376	-0.0874536	0.271086	0.746995	1546
k__Bacteria.p__Bacteroidetes.c__Bacteroidia.o__Bacteroidales.f__.Barnesiellaceae.	23	0.139049	0.228223	0.542345	-0.0897451	0.249405	0.718969	1546
k__Bacteria.p__Bacteroidetes.c__Bacteroidia.o__Bacteroidales.f__.Odoribacteraceae.	11	0.196211	0.291901	0.501467	-0.188456	0.17338	0.277058	1546
k__Bacteria.p__Bacteroidetes.c__Bacteroidia.o__Bacteroidales.f__.Paraprevotellaceae.	54	-0.0669453	0.21133	0.75141	0.367284	0.445224	0.409404	1546
k__Bacteria.p__Cyanobacteria.c__4C0d.2.o__YS2.f__	81	0.342383	0.284398	0.228633	-0.848235	0.558174	0.128597	1546
k__Bacteria.p__Cyanobacteria.c__Chloroplast.o__Streptophyta.f__	50	-0.0501379	0.211744	0.812823	0.166308	0.182106	0.361113	1546
k__Bacteria.p__Firmicutes.c__Bacilli.o__Bacillales.f__Planococcaceae	52	-0.307107	0.190512	0.10696	0.146096	0.10809	0.176497	1546
k__Bacteria.p__Firmicutes.c__Bacilli.o__Bacillales.f__Staphylococcaceae	88	-0.0601923	0.34375	0.860997	0.413898	0.232794	0.0754106	1546
k__Bacteria.p__Firmicutes.c__Bacilli.o__Gemellales.f__Gemellaceae	24	-0.115392	0.262157	0.659818	0.131164	0.105967	0.215797	1546
k__Bacteria.p__Firmicutes.c__Bacilli.o__Lactobacillales.f__Carnobacteriaceae	33	-0.173173	0.245747	0.481009	0.126259	0.110771	0.254361	1546
k__Bacteria.p__Firmicutes.c__Bacilli.o__Lactobacillales.f__Enterococcaceae	79	-0.21743	0.232404	0.349494	0.147901	0.320495	0.644456	1546
k__Bacteria.p__Firmicutes.c__Bacilli.o__Lactobacillales.f__Lactobacillaceae	42	-0.000382126	0.20617	0.998521	0.677736	0.24737	0.00614824	1546
k__Bacteria.p__Firmicutes.c__Bacilli.o__Lactobacillales.f__Leuconostocaceae	55	-0.0121831	0.209173	0.953554	0.0728541	0.140814	0.604892	1546
k__Bacteria.p__Firmicutes.c__Bacilli.o__Lactobacillales.f__Streptococcaceae	0	NA	NA	NA	0.0511648	0.129649	0.693109	1546
k__Bacteria.p__Firmicutes.c__Bacilli.o__Turicibacterales.f__Turicibacteraceae	61	-0.398559	0.205225	0.05213	-0.107115	0.107154	0.317486	1546
k__Bacteria.p__Firmicutes.c__Clostridia.o__Clostridiales.f__	0	NA	NA	NA	0.0667593	0.0507801	0.188619	1546
k__Bacteria.p__Firmicutes.c__Clostridia.o__Clostridiales.f__Christensenellaceae	7	-0.191867	0.402923	0.633941	-0.208944	0.16474	0.204683	1546
k__Bacteria.p__Firmicutes.c__Clostridia.o__Clostridiales.f__Clostridiaceae	0	NA	NA	NA	0.11773	0.0669588	0.0787051	1546
k__Bacteria.p__Firmicutes.c__Clostridia.o__Clostridiales.f__Dehalobacteriaceae	52	-0.000675813	0.193722	0.997217	0.070904	0.156116	0.649702	1546
k__Bacteria.p__Firmicutes.c__Clostridia.o__Clostridiales.f__EtOH8	83	0.515955	0.298152	0.0835392	0.115585	0.396854	0.770857	1546
k__Bacteria.p__Firmicutes.c__Clostridia.o__Clostridiales.f__Eubacteriaceae	56	-0.0152732	0.209837	0.941977	0.385482	0.144481	0.00762929	1546
k__Bacteria.p__Firmicutes.c__Clostridia.o__Clostridiales.f__Lachnospiraceae	0	NA	NA	NA	0.0527281	0.0432463	0.222749	1546
k__Bacteria.p__Firmicutes.c__Clostridia.o__Clostridiales.f__Peptococcaceae	42	-0.00130041	0.20785	0.995008	-0.448351	0.171723	0.00903052	1546
k__Bacteria.p__Firmicutes.c__Clostridia.o__Clostridiales.f__Peptostreptococcaceae	5	-1.70016	0.961231	0.0769392	-0.0034123	0.174228	0.984374	1546
k__Bacteria.p__Firmicutes.c__Clostridia.o__Clostridiales.f__Ruminococcaceae	0	NA	NA	NA	0.0930009	0.0313525	0.00301402	1546
k__Bacteria.p__Firmicutes.c__Clostridia.o__Clostridiales.f__Veillonellaceae	0	NA	NA	NA	-0.0653842	0.114087	0.566572	1546
k__Bacteria.p__Firmicutes.c__Clostridia.o__Clostridiales.f__.Mogibacteriaceae.	3	0.138359	0.48035	0.773318	0.100989	0.110811	0.362104	1546
k__Bacteria.p__Firmicutes.c__Clostridia.o__Clostridiales.f__.Tissierellaceae.	27	-0.15023	0.260321	0.563875	0.0333062	0.187178	0.858771	1546
k__Bacteria.p__Firmicutes.c__Clostridia.o__SHA.98.f__	66	0.421247	0.223167	0.0590815	0.312209	0.233301	0.180824	1546
k__Bacteria.p__Firmicutes.c__Erysipelotrichi.o__Erysipelotrichales.f__Erysipelotrichaceae	0	NA	NA	NA	0.398811	0.100419	7.14313e-05	1546
k__Bacteria.p__Fusobacteria.c__Fusobacteriia.o__Fusobacteriales.f__Fusobacteriaceae	82	-0.159752	0.254448	0.53011	-0.279451	0.183487	0.127759	1546
k__Bacteria.p__Lentisphaerae.c__.Lentisphaeria..o__Victivallales.f__Victivallaceae	77	-0.0725891	0.252503	0.773746	-0.198693	0.274228	0.468725	1546
k__Bacteria.p__Proteobacteria.c__Alphaproteobacteria.o__RF32.f__	67	-0.201303	0.228292	0.377895	-0.149216	0.40539	0.712814	1546
k__Bacteria.p__Proteobacteria.c__Alphaproteobacteria.o__Rickettsiales.f__mitochondria	81	-0.475688	0.244402	0.0516143	-0.0867357	0.139415	0.533851	1546
k__Bacteria.p__Proteobacteria.c__Betaproteobacteria.o__Burkholderiales.f__	85	-0.177471	0.265142	0.503276	0.638579	0.308706	0.0385866	1546
k__Bacteria.p__Proteobacteria.c__Betaproteobacteria.o__Burkholderiales.f__Alcaligenaceae	5	-0.00213887	0.481075	0.996453	-0.1878	0.188872	0.320066	1546
k__Bacteria.p__Proteobacteria.c__Betaproteobacteria.o__Burkholderiales.f__Comamonadaceae	93	0.347718	0.433044	0.421996	0.0356016	0.289065	0.90198	1546
k__Bacteria.p__Proteobacteria.c__Betaproteobacteria.o__Burkholderiales.f__Oxalobacteraceae	75	-0.0321735	0.230817	0.889142	-0.0433478	0.225853	0.847798	1546
k__Bacteria.p__Proteobacteria.c__Betaproteobacteria.o__Neisseriales.f__Neisseriaceae	92	0.438246	0.447523	0.327447	-0.226245	0.262518	0.388784	1546
k__Bacteria.p__Proteobacteria.c__Deltaproteobacteria.o__Desulfovibrionales.f__Desulfovibrionaceae	11	0.0869326	0.298776	0.77108	-0.325672	0.191938	0.0897424	1546
k__Bacteria.p__Proteobacteria.c__Epsilonproteobacteria.o__Campylobacterales.f__Campylobacteraceae	84	-0.263824	0.253568	0.298133	0.313939	0.289949	0.278924	1546
k__Bacteria.p__Proteobacteria.c__Gammaproteobacteria.o__Enterobacteriales.f__Enterobacteriaceae	10	-0.576116	0.396448	0.14617	0.115074	0.213467	0.589837	1546
k__Bacteria.p__Proteobacteria.c__Gammaproteobacteria.o__Pasteurellales.f__Pasteurellaceae	19	0.107194	0.254018	0.673029	0.133047	0.211955	0.530193	1546
k__Bacteria.p__Proteobacteria.c__Gammaproteobacteria.o__Pseudomonadales.f__Moraxellaceae	65	0.0228124	0.222719	0.918418	-0.0606974	0.10321	0.556468	1546
k__Bacteria.p__Proteobacteria.c__Gammaproteobacteria.o__Pseudomonadales.f__Pseudomonadaceae	87	-0.296879	0.28586	0.299016	-0.183856	0.0700928	0.00871507	1546
k__Bacteria.p__Synergistetes.c__Synergistia.o__Synergistales.f__	80	-0.154845	0.258466	0.549112	0.0194392	0.320661	0.95166	1546
k__Bacteria.p__Synergistetes.c__Synergistia.o__Synergistales.f__Synergistaceae	94	-0.58038	0.344398	0.0919494	0.177289	0.668459	0.79084	1546
k__Bacteria.p__TM7.c__TM7.3.o__.f__	72	-0.710794	0.208292	0.000643719	-0.0538507	0.0884354	0.542573	1546
k__Bacteria.p__TM7.c__TM7.3.o__CW040.f__	94	-0.0622174	0.399838	0.876343	0.0278107	0.279129	0.920635	1546
k__Bacteria.p__Tenericutes.c__Mollicutes.o__RF39.f__	55	-0.164324	0.199638	0.410444	0.313293	0.333234	0.347137	1546
k__Bacteria.p__Tenericutes.c__RF3.o__ML615J.28.f__	77	0.0822135	0.235914	0.727473	-0.255048	0.357265	0.475295	1546
k__Bacteria.p__Verrucomicrobia.c__Verrucomicrobiae.o__Verrucomicrobiales.f__Verrucomicrobiaceae	11	0.168658	0.292581	0.564312	-0.448168	0.302083	0.137917	1546
k__Archaea.p__Euryarchaeota.c__Methanobacteria.o__Methanobacteriales.f__Methanobacteriaceae.g__Methanobrevibacter	69	-0.196178	0.205802	0.34047	0.511825	0.416865	0.219523	1546
k__Bacteria.p__Actinobacteria.c__Actinobacteria.o__Actinomycetales.f__Actinomycetaceae.g__	85	0.240938	0.290503	0.406889	-0.237777	0.127509	0.0622125	1546
k__Bacteria.p__Actinobacteria.c__Actinobacteria.o__Actinomycetales.f__Actinomycetaceae.g__Actinomyces	3	0.743318	0.476731	0.11895	0.27935	0.106123	0.00848047	1546
k__Bacteria.p__Actinobacteria.c__Actinobacteria.o__Actinomycetales.f__Actinomycetaceae.g__Mobiluncus	92	-0.707305	0.293766	0.0160527	-0.14825	0.187458	0.429035	1546
k__Bacteria.p__Actinobacteria.c__Actinobacteria.o__Actinomycetales.f__Actinomycetaceae.g__Varibaculum	85	-0.288749	0.26899	0.283068	0.542937	0.377825	0.150716	1546
k__Bacteria.p__Actinobacteria.c__Actinobacteria.o__Actinomycetales.f__Corynebacteriaceae.g__Corynebacterium	72	-0.135493	0.240596	0.57333	0.0835018	0.152616	0.584286	1546
k__Bacteria.p__Actinobacteria.c__Actinobacteria.o__Actinomycetales.f__Micrococcaceae.g__Rothia	65	0.0841301	0.21592	0.696806	-0.0942172	0.133817	0.481386	1546
k__Bacteria.p__Actinobacteria.c__Actinobacteria.o__Bifidobacteriales.f__Bifidobacteriaceae.g__	66	-0.41069	0.208376	0.0487348	-0.100842	0.145698	0.488854	1546
k__Bacteria.p__Actinobacteria.c__Actinobacteria.o__Bifidobacteriales.f__Bifidobacteriaceae.g__Alloscardovia	94	0.127812	0.434396	0.768582	0.731745	2.89032	0.800136	1546
k__Bacteria.p__Actinobacteria.c__Actinobacteria.o__Bifidobacteriales.f__Bifidobacteriaceae.g__Bifidobacterium	1	NA	NA	NA	0.188345	0.199677	0.345553	1546
k__Bacteria.p__Actinobacteria.c__Coriobacteriia.o__Coriobacteriales.f__Coriobacteriaceae.g__	3	-0.140224	0.568881	0.805302	0.245558	0.1416	0.0828889	1546
k__Bacteria.p__Actinobacteria.c__Coriobacteriia.o__Coriobacteriales.f__Coriobacteriaceae.g__Adlercreutzia	10	0.144957	0.33273	0.663083	-0.0648377	0.15514	0.675998	1546
k__Bacteria.p__Actinobacteria.c__Coriobacteriia.o__Coriobacteriales.f__Coriobacteriaceae.g__Atopobium	60	-0.131225	0.211378	0.534729	0.29435	0.125555	0.0190586	1546
k__Bacteria.p__Actinobacteria.c__Coriobacteriia.o__Coriobacteriales.f__Coriobacteriaceae.g__Collinsella	8	0.243412	0.312742	0.436383	-0.0072471	0.257136	0.977515	1546
k__Bacteria.p__Actinobacteria.c__Coriobacteriia.o__Coriobacteriales.f__Coriobacteriaceae.g__Eggerthella	13	0.305157	0.26891	0.256462	0.146442	0.202127	0.468755	1546
k__Bacteria.p__Actinobacteria.c__Coriobacteriia.o__Coriobacteriales.f__Coriobacteriaceae.g__Slackia	75	0.0517618	0.24218	0.830755	0.195287	0.316495	0.537215	1546
k__Bacteria.p__Bacteroidetes.c__Bacteroidia.o__Bacteroidales.f__Bacteroidaceae.g__Bacteroides	0	NA	NA	NA	-0.202041	0.10755	0.0603039	1546
k__Bacteria.p__Bacteroidetes.c__Bacteroidia.o__Bacteroidales.f__Porphyromonadaceae.g__Parabacteroides	4	0.178579	0.495757	0.718686	-0.206865	0.176029	0.239926	1546
k__Bacteria.p__Bacteroidetes.c__Bacteroidia.o__Bacteroidales.f__Porphyromonadaceae.g__Porphyromonas	63	-0.0296964	0.211263	0.888213	0.36427	0.250086	0.145233	1546
k__Bacteria.p__Bacteroidetes.c__Bacteroidia.o__Bacteroidales.f__Prevotellaceae.g__Prevotella	4	-0.00852166	0.502963	0.986482	-0.070908	0.298793	0.812412	1546
k__Bacteria.p__Bacteroidetes.c__Bacteroidia.o__Bacteroidales.f__Rikenellaceae.g__	1	-0.249423	0.993142	0.801701	-0.32675	0.151926	0.0314984	1546
k__Bacteria.p__Bacteroidetes.c__Bacteroidia.o__Bacteroidales.f__Rikenellaceae.g__Alistipes	38	-0.254784	0.199086	0.200628	-0.0344661	0.216801	0.873688	1546
k__Bacteria.p__Bacteroidetes.c__Bacteroidia.o__Bacteroidales.f__S24.7.g__	57	-0.35662	0.203526	0.0797376	-0.0874536	0.271086	0.746995	1546
k__Bacteria.p__Bacteroidetes.c__Bacteroidia.o__Bacteroidales.f__.Barnesiellaceae..g__	23	0.139049	0.228223	0.542345	-0.0897451	0.249405	0.718969	1546
k__Bacteria.p__Bacteroidetes.c__Bacteroidia.o__Bacteroidales.f__.Odoribacteraceae..g__Butyricimonas	49	0.0524401	0.193894	0.786808	-0.109904	0.221549	0.619844	1546
k__Bacteria.p__Bacteroidetes.c__Bacteroidia.o__Bacteroidales.f__.Odoribacteraceae..g__Odoribacter	13	0.200473	0.267223	0.453129	-0.189852	0.179173	0.289325	1546
k__Bacteria.p__Bacteroidetes.c__Bacteroidia.o__Bacteroidales.f__.Paraprevotellaceae..g__Paraprevotella	65	-0.288064	0.210023	0.170194	0.0538805	0.481062	0.910821	1546
k__Bacteria.p__Bacteroidetes.c__Bacteroidia.o__Bacteroidales.f__.Paraprevotellaceae..g__.Prevotella.	83	0.603804	0.327286	0.0650546	-0.185262	0.0747642	0.0132137	1546
k__Bacteria.p__Cyanobacteria.c__4C0d.2.o__YS2.f__.g__	81	0.342383	0.284398	0.228633	-0.848235	0.558174	0.128597	1546
k__Bacteria.p__Cyanobacteria.c__Chloroplast.o__Streptophyta.f__.g__	50	-0.0501379	0.211744	0.812823	0.166308	0.182106	0.361113	1546
k__Bacteria.p__Firmicutes.c__Bacilli.o__Bacillales.f__Planococcaceae.g__	52	-0.307107	0.190512	0.10696	0.146096	0.10809	0.176497	1546
k__Bacteria.p__Firmicutes.c__Bacilli.o__Bacillales.f__Staphylococcaceae.g__Staphylococcus	88	-0.0601923	0.34375	0.860997	0.413898	0.232794	0.0754106	1546
k__Bacteria.p__Firmicutes.c__Bacilli.o__Gemellales.f__Gemellaceae.g__	24	-0.115392	0.262157	0.659818	0.131164	0.105967	0.215797	1546
k__Bacteria.p__Firmicutes.c__Bacilli.o__Lactobacillales.f__Carnobacteriaceae.g__Granulicatella	33	-0.173173	0.245747	0.481009	0.126259	0.110771	0.254361	1546
k__Bacteria.p__Firmicutes.c__Bacilli.o__Lactobacillales.f__Enterococcaceae.g__Enterococcus	79	-0.21743	0.232404	0.349494	0.147901	0.320495	0.644456	1546
k__Bacteria.p__Firmicutes.c__Bacilli.o__Lactobacillales.f__Lactobacillaceae.g__Lactobacillus	42	-0.000382126	0.20617	0.998521	0.677736	0.24737	0.00614824	1546
k__Bacteria.p__Firmicutes.c__Bacilli.o__Lactobacillales.f__Leuconostocaceae.g__Leuconostoc	64	-0.0116897	0.2198	0.957586	-0.0832302	0.150939	0.581348	1546
k__Bacteria.p__Firmicutes.c__Bacilli.o__Lactobacillales.f__Leuconostocaceae.g__Weissella	78	-0.0669719	0.242718	0.782606	0.0707313	0.212822	0.739626	1546
k__Bacteria.p__Firmicutes.c__Bacilli.o__Lactobacillales.f__Streptococcaceae.g__Lactococcus	20	0.242097	0.233914	0.300677	0.0545539	0.206265	0.791407	1546
k__Bacteria.p__Firmicutes.c__Bacilli.o__Lactobacillales.f__Streptococcaceae.g__Streptococcus	0	NA	NA	NA	0.0381796	0.126773	0.763288	1546
k__Bacteria.p__Firmicutes.c__Bacilli.o__Turicibacterales.f__Turicibacteraceae.g__Turicibacter	61	-0.398559	0.205225	0.05213	-0.107115	0.107154	0.317486	1546
k__Bacteria.p__Firmicutes.c__Clostridia.o__Clostridiales.f__.g__	0	NA	NA	NA	0.0667593	0.0507801	0.188619	1546
k__Bacteria.p__Firmicutes.c__Clostridia.o__Clostridiales.f__Christensenellaceae.g__	8	-0.321827	0.403816	0.425471	-0.237319	0.169407	0.161248	1546
k__Bacteria.p__Firmicutes.c__Clostridia.o__Clostridiales.f__Christensenellaceae.g__Christensenella	48	0.148668	0.207661	0.474043	0.137013	0.131074	0.295877	1546
k__Bacteria.p__Firmicutes.c__Clostridia.o__Clostridiales.f__Clostridiaceae.g__	1	NA	NA	NA	0.125634	0.100124	0.209558	1546
k__Bacteria.p__Firmicutes.c__Clostridia.o__Clostridiales.f__Clostridiaceae.g__Clostridium	0	NA	NA	NA	0.187273	0.0904328	0.0383726	1546
k__Bacteria.p__Firmicutes.c__Clostridia.o__Clostridiales.f__Clostridiaceae.g__SMB53	2	-1830201129799270	1.83095e+13	0	0.00216419	0.148805	0.988396	1546
k__Bacteria.p__Firmicutes.c__Clostridia.o__Clostridiales.f__Dehalobacteriaceae.g__Dehalobacterium	52	-0.000675813	0.193722	0.997217	0.070904	0.156116	0.649702	1546
k__Bacteria.p__Firmicutes.c__Clostridia.o__Clostridiales.f__EtOH8.g__	83	0.515955	0.298152	0.0835392	0.115585	0.396854	0.770857	1546
k__Bacteria.p__Firmicutes.c__Clostridia.o__Clostridiales.f__Eubacteriaceae.g__Anaerofustis	60	0.129435	0.217954	0.552603	0.190205	0.141289	0.178235	1546
k__Bacteria.p__Firmicutes.c__Clostridia.o__Clostridiales.f__Eubacteriaceae.g__Pseudoramibacter_Eubacterium	89	-0.779227	0.260806	0.00281026	0.0972649	0.218506	0.656222	1546
k__Bacteria.p__Firmicutes.c__Clostridia.o__Clostridiales.f__Lachnospiraceae.g__	0	NA	NA	NA	0.073558	0.0485974	0.130122	1546
k__Bacteria.p__Firmicutes.c__Clostridia.o__Clostridiales.f__Lachnospiraceae.g__Anaerostipes	4	-1.43837	1.01545	0.156634	-0.014678	0.108479	0.892369	1546
k__Bacteria.p__Firmicutes.c__Clostridia.o__Clostridiales.f__Lachnospiraceae.g__Blautia	0	NA	NA	NA	0.02882	0.0829751	0.728341	1546
k__Bacteria.p__Firmicutes.c__Clostridia.o__Clostridiales.f__Lachnospiraceae.g__Coprococcus	0	NA	NA	NA	0.0964183	0.0780713	0.216829	1546
k__Bacteria.p__Firmicutes.c__Clostridia.o__Clostridiales.f__Lachnospiraceae.g__Dorea	0	NA	NA	NA	0.178849	0.0875601	0.0410938	1546
k__Bacteria.p__Firmicutes.c__Clostridia.o__Clostridiales.f__Lachnospiraceae.g__Lachnobacterium	22	0.0808678	0.237905	0.73392	-0.11652	0.205514	0.570737	1546
k__Bacteria.p__Firmicutes.c__Clostridia.o__Clostridiales.f__Lachnospiraceae.g__Lachnospira	1	NA	NA	NA	-0.166456	0.167123	0.319247	1546
k__Bacteria.p__Firmicutes.c__Clostridia.o__Clostridiales.f__Lachnospiraceae.g__Oribacterium	83	-0.160778	0.2621	0.539596	0.0279878	0.137668	0.838902	1546
k__Bacteria.p__Firmicutes.c__Clostridia.o__Clostridiales.f__Lachnospiraceae.g__Roseburia	0	NA	NA	NA	0.103306	0.0885263	0.243232	1546
k__Bacteria.p__Firmicutes.c__Clostridia.o__Clostridiales.f__Lachnospiraceae.g__Shuttleworthia	89	-0.34327	0.293541	0.242239	-0.379847	0.191733	0.0475771	1546
k__Bacteria.p__Firmicutes.c__Clostridia.o__Clostridiales.f__Lachnospiraceae.g__.Ruminococcus.	0	NA	NA	NA	0.0495609	0.0838134	0.554303	1546
k__Bacteria.p__Firmicutes.c__Clostridia.o__Clostridiales.f__Peptococcaceae.g__	65	0.199896	0.239406	0.403735	-0.328116	0.191376	0.0864354	1546
k__Bacteria.p__Firmicutes.c__Clostridia.o__Clostridiales.f__Peptococcaceae.g__Peptococcus	92	-0.544293	0.326059	0.0950563	0.320488	0.517868	0.536009	1546
k__Bacteria.p__Firmicutes.c__Clostridia.o__Clostridiales.f__Peptococcaceae.g__rc4.4	67	0.201257	0.232224	0.386136	-0.222832	0.237906	0.348945	1546
k__Bacteria.p__Firmicutes.c__Clostridia.o__Clostridiales.f__Peptostreptococcaceae.g__	5	-1.72236	0.969581	0.075667	-0.0273645	0.17847	0.878139	1546
k__Bacteria.p__Firmicutes.c__Clostridia.o__Clostridiales.f__Peptostreptococcaceae.g__Peptostreptococcus	92	0.117175	0.364602	0.747924	0.162732	0.536398	0.761601	1546
k__Bacteria.p__Firmicutes.c__Clostridia.o__Clostridiales.f__Peptostreptococcaceae.g__.Clostridium.	83	0.343672	0.333493	0.302765	0.214123	0.181773	0.23881	1546
k__Bacteria.p__Firmicutes.c__Clostridia.o__Clostridiales.f__Ruminococcaceae.g__	0	NA	NA	NA	0.0931683	0.0483248	0.0538601	1546
k__Bacteria.p__Firmicutes.c__Clostridia.o__Clostridiales.f__Ruminococcaceae.g__Anaerotruncus	19	0.196893	0.2381	0.408275	0.0544371	0.107772	0.61348	1546
k__Bacteria.p__Firmicutes.c__Clostridia.o__Clostridiales.f__Ruminococcaceae.g__Clostridium	60	0.12091	0.221234	0.584707	0.0212341	0.109339	0.846015	1546
k__Bacteria.p__Firmicutes.c__Clostridia.o__Clostridiales.f__Ruminococcaceae.g__Faecalibacterium	0	NA	NA	NA	0.214849	0.0686306	0.00174499	1546
k__Bacteria.p__Firmicutes.c__Clostridia.o__Clostridiales.f__Ruminococcaceae.g__Oscillospira	0	NA	NA	NA	-0.0593112	0.0657008	0.36666	1546
k__Bacteria.p__Firmicutes.c__Clostridia.o__Clostridiales.f__Ruminococcaceae.g__Ruminococcus	0	NA	NA	NA	-0.0776304	0.119795	0.516968	1546
k__Bacteria.p__Firmicutes.c__Clostridia.o__Clostridiales.f__Veillonellaceae.g__	51	-0.177814	0.199611	0.373037	0.0425116	0.202731	0.833905	1546
k__Bacteria.p__Firmicutes.c__Clostridia.o__Clostridiales.f__Veillonellaceae.g__Acidaminococcus	78	-0.413902	0.208583	0.0472164	0.506731	0.445207	0.255041	1546
k__Bacteria.p__Firmicutes.c__Clostridia.o__Clostridiales.f__Veillonellaceae.g__Dialister	6	0.163428	0.431742	0.705036	0.134969	0.28835	0.639733	1546
k__Bacteria.p__Firmicutes.c__Clostridia.o__Clostridiales.f__Veillonellaceae.g__Megamonas	68	-0.20184	0.216841	0.351947	0.133775	0.515012	0.795056	1546
k__Bacteria.p__Firmicutes.c__Clostridia.o__Clostridiales.f__Veillonellaceae.g__Megasphaera	83	-0.354367	0.236883	0.134664	0.793662	0.68091	0.24378	1546
k__Bacteria.p__Firmicutes.c__Clostridia.o__Clostridiales.f__Veillonellaceae.g__Pectinatus	95	-0.180181	0.415909	0.664853	-0.416497	0.352727	0.237686	1546
k__Bacteria.p__Firmicutes.c__Clostridia.o__Clostridiales.f__Veillonellaceae.g__Phascolarctobacterium	13	0.157432	0.291818	0.58955	-0.175364	0.302098	0.561586	1546
k__Bacteria.p__Firmicutes.c__Clostridia.o__Clostridiales.f__Veillonellaceae.g__Succiniclasticum	87	0.348422	0.379065	0.358011	1.42774	0.648252	0.0276334	1546
k__Bacteria.p__Firmicutes.c__Clostridia.o__Clostridiales.f__Veillonellaceae.g__Veillonella	6	0.3766	0.361161	0.297064	-0.122853	0.184599	0.505724	1546
k__Bacteria.p__Firmicutes.c__Clostridia.o__Clostridiales.f__.Mogibacteriaceae..g__	5	0.125602	0.395355	0.750717	0.0883697	0.114925	0.441935	1546
k__Bacteria.p__Firmicutes.c__Clostridia.o__Clostridiales.f__.Mogibacteriaceae..g__Mogibacterium	55	-0.213175	0.208659	0.306951	0.106644	0.105314	0.311237	1546
k__Bacteria.p__Firmicutes.c__Clostridia.o__Clostridiales.f__.Tissierellaceae..g__Anaerococcus	76	0.0438871	0.249963	0.860628	0.0607751	0.219091	0.781476	1546
k__Bacteria.p__Firmicutes.c__Clostridia.o__Clostridiales.f__.Tissierellaceae..g__Finegoldia	81	-0.299353	0.243379	0.218702	0.263799	0.192874	0.171397	1546
k__Bacteria.p__Firmicutes.c__Clostridia.o__Clostridiales.f__.Tissierellaceae..g__Parvimonas	60	-0.375616	0.203664	0.0651409	0.123172	0.149574	0.410232	1546
k__Bacteria.p__Firmicutes.c__Clostridia.o__Clostridiales.f__.Tissierellaceae..g__Peptoniphilus	59	0.0229265	0.219514	0.916819	0.0823758	0.252909	0.744641	1546
k__Bacteria.p__Firmicutes.c__Clostridia.o__Clostridiales.f__.Tissierellaceae..g__WAL_1855D	61	0.206878	0.222185	0.351798	0.251728	0.275483	0.360839	1546
k__Bacteria.p__Firmicutes.c__Clostridia.o__Clostridiales.f__.Tissierellaceae..g__ph2	82	-0.135667	0.257774	0.598676	0.188077	0.264081	0.476343	1546
k__Bacteria.p__Firmicutes.c__Clostridia.o__SHA.98.f__.g__	66	0.421247	0.223167	0.0590815	0.312209	0.233301	0.180824	1546
k__Bacteria.p__Firmicutes.c__Erysipelotrichi.o__Erysipelotrichales.f__Erysipelotrichaceae.g__	0	NA	NA	NA	0.177005	0.137284	0.197282	1546
k__Bacteria.p__Firmicutes.c__Erysipelotrichi.o__Erysipelotrichales.f__Erysipelotrichaceae.g__Allobaculum	91	-0.429854	0.320271	0.179546	-0.883052	0.253247	0.000488609	1546
k__Bacteria.p__Firmicutes.c__Erysipelotrichi.o__Erysipelotrichales.f__Erysipelotrichaceae.g__Bulleidia	64	-0.0693594	0.208335	0.739192	-0.144012	0.111891	0.19807	1546
k__Bacteria.p__Firmicutes.c__Erysipelotrichi.o__Erysipelotrichales.f__Erysipelotrichaceae.g__Catenibacterium	86	-0.234557	0.272892	0.390052	0.355787	0.81549	0.662629	1546
k__Bacteria.p__Firmicutes.c__Erysipelotrichi.o__Erysipelotrichales.f__Erysipelotrichaceae.g__Coprobacillus	35	-0.105044	0.215419	0.625814	0.0449135	0.143406	0.754135	1546
k__Bacteria.p__Firmicutes.c__Erysipelotrichi.o__Erysipelotrichales.f__Erysipelotrichaceae.g__Holdemania	10	0.209546	0.314502	0.505232	0.0292405	0.0984466	0.766452	1546
k__Bacteria.p__Firmicutes.c__Erysipelotrichi.o__Erysipelotrichales.f__Erysipelotrichaceae.g__.Eubacterium.	10	-0.175036	0.395106	0.657758	0.787823	0.250652	0.00167169	1546
k__Bacteria.p__Firmicutes.c__Erysipelotrichi.o__Erysipelotrichales.f__Erysipelotrichaceae.g__cc_115	50	-0.432393	0.197252	0.0283738	-0.0371756	0.177197	0.833825	1546
k__Bacteria.p__Fusobacteria.c__Fusobacteriia.o__Fusobacteriales.f__Fusobacteriaceae.g__Fusobacterium	82	-0.159752	0.254448	0.53011	-0.279451	0.183487	0.127759	1546
k__Bacteria.p__Lentisphaerae.c__.Lentisphaeria..o__Victivallales.f__Victivallaceae.g__	82	0.167793	0.293201	0.567133	-0.395153	0.365317	0.279399	1546
k__Bacteria.p__Lentisphaerae.c__.Lentisphaeria..o__Victivallales.f__Victivallaceae.g__Victivallis	90	-0.271334	0.332733	0.414803	-0.000882777	0.244919	0.997124	1546
k__Bacteria.p__Proteobacteria.c__Alphaproteobacteria.o__RF32.f__.g__	67	-0.201303	0.228292	0.377895	-0.149216	0.40539	0.712814	1546
k__Bacteria.p__Proteobacteria.c__Alphaproteobacteria.o__Rickettsiales.f__mitochondria.g__Carica	92	-0.46943	0.317007	0.138655	0.275487	0.228956	0.228887	1546
k__Bacteria.p__Proteobacteria.c__Alphaproteobacteria.o__Rickettsiales.f__mitochondria.g__Nelumbo	87	-0.494104	0.259062	0.0564847	-0.284797	0.108942	0.00894341	1546
k__Bacteria.p__Proteobacteria.c__Betaproteobacteria.o__Burkholderiales.f__.g__	85	-0.177471	0.265142	0.503276	0.638579	0.308706	0.0385866	1546
k__Bacteria.p__Proteobacteria.c__Betaproteobacteria.o__Burkholderiales.f__Alcaligenaceae.g__Sutterella	5	-0.00213887	0.481075	0.996453	-0.1878	0.188872	0.320066	1546
k__Bacteria.p__Proteobacteria.c__Betaproteobacteria.o__Burkholderiales.f__Comamonadaceae.g__Comamonas	93	0.347718	0.433044	0.421996	0.0356016	0.289065	0.90198	1546
k__Bacteria.p__Proteobacteria.c__Betaproteobacteria.o__Burkholderiales.f__Oxalobacteraceae.g__	88	0.238967	0.370394	0.518817	-0.500053	0.289729	0.0843597	1546
k__Bacteria.p__Proteobacteria.c__Betaproteobacteria.o__Burkholderiales.f__Oxalobacteraceae.g__Oxalobacter	75	-0.00317105	0.237538	0.989349	0.021574	0.225042	0.923627	1546
k__Bacteria.p__Proteobacteria.c__Betaproteobacteria.o__Neisseriales.f__Neisseriaceae.g__	92	0.438246	0.447523	0.327447	-0.226245	0.262518	0.388784	1546
k__Bacteria.p__Proteobacteria.c__Deltaproteobacteria.o__Desulfovibrionales.f__Desulfovibrionaceae.g__	93	0.148713	0.462562	0.747833	-1.11663	0.359102	0.00187397	1546
k__Bacteria.p__Proteobacteria.c__Deltaproteobacteria.o__Desulfovibrionales.f__Desulfovibrionaceae.g__Bilophila	14	-0.0229367	0.288108	0.936546	-0.405365	0.206564	0.0497145	1546
k__Bacteria.p__Proteobacteria.c__Deltaproteobacteria.o__Desulfovibrionales.f__Desulfovibrionaceae.g__Desulfovibrio	65	0.00709721	0.217767	0.974001	-0.197714	0.386309	0.60879	1546
k__Bacteria.p__Proteobacteria.c__Epsilonproteobacteria.o__Campylobacterales.f__Campylobacteraceae.g__Campylobacter	84	-0.263824	0.253568	0.298133	0.313939	0.289949	0.278924	1546
k__Bacteria.p__Proteobacteria.c__Gammaproteobacteria.o__Enterobacteriales.f__Enterobacteriaceae.g__	13	-0.222593	0.29786	0.454878	0.168923	0.22134	0.445354	1546
k__Bacteria.p__Proteobacteria.c__Gammaproteobacteria.o__Enterobacteriales.f__Enterobacteriaceae.g__Cronobacter	70	-0.166753	0.202961	0.411306	0.0158847	0.226481	0.944085	1546
k__Bacteria.p__Proteobacteria.c__Gammaproteobacteria.o__Enterobacteriales.f__Enterobacteriaceae.g__Enterobacter	95	-0.426594	0.416513	0.30574	-0.0791874	0.362075	0.82688	1546
k__Bacteria.p__Proteobacteria.c__Gammaproteobacteria.o__Enterobacteriales.f__Enterobacteriaceae.g__Erwinia	56	0.080694	0.215398	0.707937	0.14494	0.293647	0.621599	1546
k__Bacteria.p__Proteobacteria.c__Gammaproteobacteria.o__Enterobacteriales.f__Enterobacteriaceae.g__Klebsiella	89	-0.140535	0.305327	0.645318	0.146836	0.42609	0.730385	1546
k__Bacteria.p__Proteobacteria.c__Gammaproteobacteria.o__Pasteurellales.f__Pasteurellaceae.g__	62	0.282748	0.223411	0.205657	0.208944	0.215761	0.332843	1546
k__Bacteria.p__Proteobacteria.c__Gammaproteobacteria.o__Pasteurellales.f__Pasteurellaceae.g__Actinobacillus	66	-0.0636112	0.212954	0.765162	0.198346	0.229026	0.386467	1546
k__Bacteria.p__Proteobacteria.c__Gammaproteobacteria.o__Pasteurellales.f__Pasteurellaceae.g__Aggregatibacter	76	-0.0752544	0.235401	0.749206	0.194168	0.192416	0.312922	1546
k__Bacteria.p__Proteobacteria.c__Gammaproteobacteria.o__Pasteurellales.f__Pasteurellaceae.g__Gallibacterium	95	0.489044	0.567875	0.389138	0.60253	0.919538	0.512305	1546
k__Bacteria.p__Proteobacteria.c__Gammaproteobacteria.o__Pasteurellales.f__Pasteurellaceae.g__Haemophilus	21	0.218252	0.240124	0.363397	0.258092	0.217128	0.234572	1546
k__Bacteria.p__Proteobacteria.c__Gammaproteobacteria.o__Pseudomonadales.f__Moraxellaceae.g__Acinetobacter	65	0.0228124	0.222719	0.918418	-0.0606974	0.10321	0.556468	1546
k__Bacteria.p__Proteobacteria.c__Gammaproteobacteria.o__Pseudomonadales.f__Pseudomonadaceae.g__	95	0.495764	0.561914	0.377627	-0.217789	0.164833	0.186409	1546
k__Bacteria.p__Proteobacteria.c__Gammaproteobacteria.o__Pseudomonadales.f__Pseudomonadaceae.g__Pseudomonas	92	-0.569253	0.318362	0.073765	-0.16466	0.0794252	0.0381592	1546
k__Bacteria.p__Synergistetes.c__Synergistia.o__Synergistales.f__.g__	80	-0.154845	0.258466	0.549112	0.0194392	0.320661	0.95166	1546
k__Bacteria.p__Synergistetes.c__Synergistia.o__Synergistales.f__Synergistaceae.g__Cloacibacillus	94	-0.58038	0.344398	0.0919494	0.177289	0.668459	0.79084	1546
k__Bacteria.p__TM7.c__TM7.3.o__.f__.g__	72	-0.710794	0.208292	0.000643719	-0.0538507	0.0884354	0.542573	1546
k__Bacteria.p__TM7.c__TM7.3.o__CW040.f__.g__	94	-0.0622174	0.399838	0.876343	0.0278107	0.279129	0.920635	1546
k__Bacteria.p__Tenericutes.c__Mollicutes.o__RF39.f__.g__	55	-0.164324	0.199638	0.410444	0.313293	0.333234	0.347137	1546
k__Bacteria.p__Tenericutes.c__RF3.o__ML615J.28.f__.g__	77	0.0822135	0.235914	0.727473	-0.255048	0.357265	0.475295	1546
k__Bacteria.p__Verrucomicrobia.c__Verrucomicrobiae.o__Verrucomicrobiales.f__Verrucomicrobiaceae.g__Akkermansia	11	0.168658	0.292581	0.564312	-0.448168	0.302083	0.137917	1546

## Sheet: Supplementary Table 2 
Supplementary Table 2. Association of rs2066844 with bacterial taxa in the GEM cohort
Taxa	Proportion of zero (%)	EST-LOGISTI	SE-LOGISTIC	P-LOGISTIC	EST-LOGNORM	SE-LOGNORM	P-LOGNORM	N
k__Archaea.p__Euryarchaeota	69	-0.131211	0.13767	0.340548	-0.102574	0.257817	0.690736	1546
k__Bacteria.p__Actinobacteria	0	NA	NA	NA	-0.132954	0.07773	0.087182	1546
k__Bacteria.p__Bacteroidetes	0	NA	NA	NA	-0.00108019	0.0579598	0.985131	1546
k__Bacteria.p__Cyanobacteria	42	-0.175634	0.127364	0.167896	0.125285	0.131794	0.341804	1546
k__Bacteria.p__Firmicutes	0	NA	NA	NA	-0.00416333	0.0164051	0.799663	1546
k__Bacteria.p__Fusobacteria	82	-0.154189	0.160781	0.337559	-0.176982	0.132186	0.180608	1546
k__Bacteria.p__Lentisphaerae	77	0.105057	0.154641	0.496909	-0.600809	0.201971	0.00293241	1546
k__Bacteria.p__Proteobacteria	0	NA	NA	NA	-0.0082858	0.068808	0.904151	1546
k__Bacteria.p__Synergistetes	76	0.288104	0.151168	0.056669	-0.0601845	0.164494	0.714457	1546
k__Bacteria.p__TM7	69	-0.0416447	0.136229	0.759836	-0.155692	0.0685533	0.0231408	1546
k__Bacteria.p__Tenericutes	50	-0.0121326	0.127246	0.924038	-0.17693	0.20512	0.388375	1546
k__Bacteria.p__Verrucomicrobia	11	0.0230207	0.200468	0.908576	-0.164918	0.182611	0.366467	1546
k__Archaea.p__Euryarchaeota.c__Methanobacteria	69	-0.131211	0.13767	0.340548	-0.102574	0.257817	0.690736	1546
k__Bacteria.p__Actinobacteria.c__Actinobacteria	0	NA	NA	NA	-0.164368	0.11451	0.151172	1546
k__Bacteria.p__Actinobacteria.c__Coriobacteriia	0	NA	NA	NA	-0.0597226	0.0765758	0.435441	1546
k__Bacteria.p__Bacteroidetes.c__Bacteroidia	0	NA	NA	NA	-0.00108019	0.0579598	0.985131	1546
k__Bacteria.p__Cyanobacteria.c__4C0d.2	81	0.00671539	0.159897	0.9665	0.24191	0.291717	0.406955	1546
k__Bacteria.p__Cyanobacteria.c__Chloroplast	50	-0.19908	0.124362	0.109418	0.110485	0.0967795	0.253612	1546
k__Bacteria.p__Firmicutes.c__Bacilli	0	NA	NA	NA	0.0476698	0.076304	0.532145	1546
k__Bacteria.p__Firmicutes.c__Clostridia	0	NA	NA	NA	-0.00496044	0.0164002	0.7623	1546
k__Bacteria.p__Firmicutes.c__Erysipelotrichi	0	NA	NA	NA	-0.0588359	0.0638771	0.357009	1546
k__Bacteria.p__Fusobacteria.c__Fusobacteriia	82	-0.154189	0.160781	0.337559	-0.176982	0.132186	0.180608	1546
k__Bacteria.p__Lentisphaerae.c__.Lentisphaeria.	77	0.105057	0.154641	0.496909	-0.600809	0.201971	0.00293241	1546
k__Bacteria.p__Proteobacteria.c__Alphaproteobacteria	55	0.0985423	0.130513	0.450227	0.0481428	0.210799	0.819349	1546
k__Bacteria.p__Proteobacteria.c__Betaproteobacteria	3	0.187323	0.34251	0.584438	-0.109835	0.10688	0.304116	1546
k__Bacteria.p__Proteobacteria.c__Deltaproteobacteria	11	-0.260259	0.220013	0.236838	-0.115691	0.100683	0.250528	1546
k__Bacteria.p__Proteobacteria.c__Epsilonproteobacteria	84	-0.119239	0.162809	0.463936	-0.0156176	0.146174	0.914914	1546
k__Bacteria.p__Proteobacteria.c__Gammaproteobacteria	2	0.298697	0.431973	0.489269	0.0836429	0.105719	0.428836	1546
k__Bacteria.p__Synergistetes.c__Synergistia	76	0.288104	0.151168	0.056669	-0.0601845	0.164494	0.714457	1546
k__Bacteria.p__TM7.c__TM7.3	69	-0.0416447	0.136229	0.759836	-0.155692	0.0685533	0.0231408	1546
k__Bacteria.p__Tenericutes.c__Mollicutes	55	-0.0292745	0.128285	0.819492	-0.0331606	0.215298	0.877592	1546
k__Bacteria.p__Tenericutes.c__RF3	77	0.0418888	0.146262	0.774576	-0.753329	0.230378	0.0010756	1546
k__Bacteria.p__Verrucomicrobia.c__Verrucomicrobiae	11	0.0230207	0.200468	0.908576	-0.164918	0.182611	0.366467	1546
k__Archaea.p__Euryarchaeota.c__Methanobacteria.o__Methanobacteriales	69	-0.131211	0.13767	0.340548	-0.102574	0.257817	0.690736	1546
k__Bacteria.p__Actinobacteria.c__Actinobacteria.o__Actinomycetales	2	-0.846045	0.707157	0.231539	-0.050145	0.064622	0.437765	1546
k__Bacteria.p__Actinobacteria.c__Actinobacteria.o__Bifidobacteriales	1	NA	NA	NA	-0.217309	0.138817	0.117482	1546
k__Bacteria.p__Actinobacteria.c__Coriobacteriia.o__Coriobacteriales	0	NA	NA	NA	-0.0597226	0.0765758	0.435441	1546
k__Bacteria.p__Bacteroidetes.c__Bacteroidia.o__Bacteroidales	0	NA	NA	NA	-0.00108019	0.0579598	0.985131	1546
k__Bacteria.p__Cyanobacteria.c__4C0d.2.o__YS2	81	0.00671539	0.159897	0.9665	0.24191	0.291717	0.406955	1546
k__Bacteria.p__Cyanobacteria.c__Chloroplast.o__Streptophyta	50	-0.19908	0.124362	0.109418	0.110485	0.0967795	0.253612	1546
k__Bacteria.p__Firmicutes.c__Bacilli.o__Bacillales	48	-0.184785	0.122439	0.131248	-0.00484587	0.0703465	0.945081	1546
k__Bacteria.p__Firmicutes.c__Bacilli.o__Gemellales	24	-0.152195	0.155059	0.326331	0.118668	0.0672017	0.0774206	1546
k__Bacteria.p__Firmicutes.c__Bacilli.o__Lactobacillales	0	NA	NA	NA	0.0428189	0.0778989	0.582544	1546
k__Bacteria.p__Firmicutes.c__Bacilli.o__Turicibacterales	61	0.0704819	0.1312	0.591122	0.030467	0.0877198	0.728349	1546
k__Bacteria.p__Firmicutes.c__Clostridia.o__Clostridiales	0	NA	NA	NA	-0.0049443	0.0163998	0.763044	1546
k__Bacteria.p__Firmicutes.c__Clostridia.o__SHA.98	66	-0.129224	0.135605	0.340618	-0.198524	0.107401	0.0645384	1546
k__Bacteria.p__Firmicutes.c__Erysipelotrichi.o__Erysipelotrichales	0	NA	NA	NA	-0.0588359	0.0638771	0.357009	1546
k__Bacteria.p__Fusobacteria.c__Fusobacteriia.o__Fusobacteriales	82	-0.154189	0.160781	0.337559	-0.176982	0.132186	0.180608	1546
k__Bacteria.p__Lentisphaerae.c__.Lentisphaeria..o__Victivallales	77	0.105057	0.154641	0.496909	-0.600809	0.201971	0.00293241	1546
k__Bacteria.p__Proteobacteria.c__Alphaproteobacteria.o__RF32	67	0.0605521	0.132562	0.647828	-0.0100228	0.246635	0.967584	1546
k__Bacteria.p__Proteobacteria.c__Alphaproteobacteria.o__Rickettsiales	81	-0.191623	0.155746	0.218565	0.0460244	0.111376	0.679434	1546
k__Bacteria.p__Proteobacteria.c__Betaproteobacteria.o__Burkholderiales	3	0.184097	0.322523	0.568133	-0.109805	0.1075	0.307046	1546
k__Bacteria.p__Proteobacteria.c__Betaproteobacteria.o__Neisseriales	92	0.0561039	0.242711	0.817195	0.188346	0.258222	0.46576	1546
k__Bacteria.p__Proteobacteria.c__Deltaproteobacteria.o__Desulfovibrionales	11	-0.260259	0.220013	0.236838	-0.115691	0.100683	0.250528	1546
k__Bacteria.p__Proteobacteria.c__Epsilonproteobacteria.o__Campylobacterales	84	-0.119239	0.162809	0.463936	-0.0156176	0.146174	0.914914	1546
k__Bacteria.p__Proteobacteria.c__Gammaproteobacteria.o__Enterobacteriales	10	0.145561	0.222584	0.513136	0.141289	0.13623	0.299674	1546
k__Bacteria.p__Proteobacteria.c__Gammaproteobacteria.o__Pasteurellales	19	0.0955939	0.150928	0.526489	-0.0059969	0.122065	0.960817	1546
k__Bacteria.p__Proteobacteria.c__Gammaproteobacteria.o__Pseudomonadales	57	0.104523	0.13206	0.428662	-0.119271	0.0649019	0.0661059	1546
k__Bacteria.p__Synergistetes.c__Synergistia.o__Synergistales	76	0.288104	0.151168	0.056669	-0.0601845	0.164494	0.714457	1546
k__Bacteria.p__TM7.c__TM7.3.o__	72	-0.05609	0.137225	0.682726	-0.140415	0.0699527	0.044719	1546
k__Bacteria.p__TM7.c__TM7.3.o__CW040	94	0.27873	0.296197	0.34669	-0.227261	0.106331	0.032573	1546
k__Bacteria.p__Tenericutes.c__Mollicutes.o__RF39	55	-0.0292745	0.128285	0.819492	-0.0331606	0.215298	0.877592	1546
k__Bacteria.p__Tenericutes.c__RF3.o__ML615J.28	77	0.0418888	0.146262	0.774576	-0.753329	0.230378	0.0010756	1546
k__Bacteria.p__Verrucomicrobia.c__Verrucomicrobiae.o__Verrucomicrobiales	11	0.0230207	0.200468	0.908576	-0.164918	0.182611	0.366467	1546
k__Archaea.p__Euryarchaeota.c__Methanobacteria.o__Methanobacteriales.f__Methanobacteriaceae	69	-0.131211	0.13767	0.340548	-0.102574	0.257817	0.690736	1546
k__Bacteria.p__Actinobacteria.c__Actinobacteria.o__Actinomycetales.f__Actinomycetaceae	2	-0.762328	0.578226	0.187373	-0.0589021	0.0646658	0.362364	1546
k__Bacteria.p__Actinobacteria.c__Actinobacteria.o__Actinomycetales.f__Corynebacteriaceae	72	0.0711091	0.147499	0.629736	-0.0637092	0.0875066	0.466583	1546
k__Bacteria.p__Actinobacteria.c__Actinobacteria.o__Actinomycetales.f__Micrococcaceae	65	-0.352499	0.13644	0.009779	-0.029445	0.0822752	0.72043	1546
k__Bacteria.p__Actinobacteria.c__Actinobacteria.o__Bifidobacteriales.f__Bifidobacteriaceae	1	NA	NA	NA	-0.217309	0.138817	0.117482	1546
k__Bacteria.p__Actinobacteria.c__Coriobacteriia.o__Coriobacteriales.f__Coriobacteriaceae	0	NA	NA	NA	-0.0597226	0.0765758	0.435441	1546
k__Bacteria.p__Bacteroidetes.c__Bacteroidia.o__Bacteroidales.f__Bacteroidaceae	0	NA	NA	NA	-0.0233906	0.0676238	0.729423	1546
k__Bacteria.p__Bacteroidetes.c__Bacteroidia.o__Bacteroidales.f__Porphyromonadaceae	3	0.569082	0.332946	0.0874083	-0.0663585	0.112409	0.55497	1546
k__Bacteria.p__Bacteroidetes.c__Bacteroidia.o__Bacteroidales.f__Prevotellaceae	4	-0.0460414	0.322662	0.886533	0.128401	0.193117	0.506125	1546
k__Bacteria.p__Bacteroidetes.c__Bacteroidia.o__Bacteroidales.f__Rikenellaceae	1	0.359528	0.450817	0.425159	0.024825	0.092894	0.789284	1546
k__Bacteria.p__Bacteroidetes.c__Bacteroidia.o__Bacteroidales.f__S24.7	57	0.00509694	0.129791	0.968675	-0.0730006	0.175969	0.678252	1546
k__Bacteria.p__Bacteroidetes.c__Bacteroidia.o__Bacteroidales.f__.Barnesiellaceae.	23	-0.112421	0.148027	0.447575	0.0168672	0.169375	0.920674	1546
k__Bacteria.p__Bacteroidetes.c__Bacteroidia.o__Bacteroidales.f__.Odoribacteraceae.	11	0.191204	0.18891	0.31147	0.0816272	0.105601	0.439538	1546
k__Bacteria.p__Bacteroidetes.c__Bacteroidia.o__Bacteroidales.f__.Paraprevotellaceae.	54	0.107673	0.126001	0.392806	-0.22368	0.272478	0.411698	1546
k__Bacteria.p__Cyanobacteria.c__4C0d.2.o__YS2.f__	81	0.00671539	0.159897	0.9665	0.24191	0.291717	0.406955	1546
k__Bacteria.p__Cyanobacteria.c__Chloroplast.o__Streptophyta.f__	50	-0.19908	0.124362	0.109418	0.110485	0.0967795	0.253612	1546
k__Bacteria.p__Firmicutes.c__Bacilli.o__Bacillales.f__Planococcaceae	52	-0.197776	0.120109	0.0996306	-0.0494349	0.063107	0.433421	1546
k__Bacteria.p__Firmicutes.c__Bacilli.o__Bacillales.f__Staphylococcaceae	88	-0.0973444	0.181714	0.592165	0.120807	0.196806	0.539324	1546
k__Bacteria.p__Firmicutes.c__Bacilli.o__Gemellales.f__Gemellaceae	24	-0.152195	0.155059	0.326331	0.118668	0.0672017	0.0774206	1546
k__Bacteria.p__Firmicutes.c__Bacilli.o__Lactobacillales.f__Carnobacteriaceae	33	-0.163026	0.14018	0.244838	0.10077	0.0655134	0.12401	1546
k__Bacteria.p__Firmicutes.c__Bacilli.o__Lactobacillales.f__Enterococcaceae	79	0.0233144	0.153452	0.87924	-0.00753765	0.185694	0.967621	1546
k__Bacteria.p__Firmicutes.c__Bacilli.o__Lactobacillales.f__Lactobacillaceae	42	-0.111916	0.135275	0.408055	-0.0318607	0.137661	0.81697	1546
k__Bacteria.p__Firmicutes.c__Bacilli.o__Lactobacillales.f__Leuconostocaceae	55	-0.0129033	0.128064	0.919743	-0.244156	0.0779463	0.00173409	1546
k__Bacteria.p__Firmicutes.c__Bacilli.o__Lactobacillales.f__Streptococcaceae	0	NA	NA	NA	0.0347805	0.0799564	0.663567	1546
k__Bacteria.p__Firmicutes.c__Bacilli.o__Turicibacterales.f__Turicibacteraceae	61	0.0704819	0.1312	0.591122	0.030467	0.0877198	0.728349	1546
k__Bacteria.p__Firmicutes.c__Clostridia.o__Clostridiales.f__	0	NA	NA	NA	0.0154615	0.0362507	0.669731	1546
k__Bacteria.p__Firmicutes.c__Clostridia.o__Clostridiales.f__Christensenellaceae	7	0.273665	0.227784	0.229587	0.048688	0.109422	0.656351	1546
k__Bacteria.p__Firmicutes.c__Clostridia.o__Clostridiales.f__Clostridiaceae	0	NA	NA	NA	-0.0972597	0.055064	0.0773448	1546
k__Bacteria.p__Firmicutes.c__Clostridia.o__Clostridiales.f__Dehalobacteriaceae	52	-0.0641019	0.130673	0.623743	0.0521329	0.0965169	0.589099	1546
k__Bacteria.p__Firmicutes.c__Clostridia.o__Clostridiales.f__EtOH8	83	-0.0647579	0.156789	0.679588	-0.387906	0.180924	0.0320306	1546
k__Bacteria.p__Firmicutes.c__Clostridia.o__Clostridiales.f__Eubacteriaceae	56	0.167727	0.129833	0.196403	-0.1193	0.0934327	0.201655	1546
k__Bacteria.p__Firmicutes.c__Clostridia.o__Clostridiales.f__Lachnospiraceae	0	NA	NA	NA	0.00689792	0.0328747	0.833804	1546
k__Bacteria.p__Firmicutes.c__Clostridia.o__Clostridiales.f__Peptococcaceae	42	0.120942	0.124927	0.332992	0.200198	0.12845	0.1191	1546
k__Bacteria.p__Firmicutes.c__Clostridia.o__Clostridiales.f__Peptostreptococcaceae	5	0.41101	0.245516	0.0941176	-0.107193	0.105457	0.309413	1546
k__Bacteria.p__Firmicutes.c__Clostridia.o__Clostridiales.f__Ruminococcaceae	0	NA	NA	NA	-0.0188894	0.0264742	0.475535	1546
k__Bacteria.p__Firmicutes.c__Clostridia.o__Clostridiales.f__Veillonellaceae	0	NA	NA	NA	0.0490368	0.0561827	0.382767	1546
k__Bacteria.p__Firmicutes.c__Clostridia.o__Clostridiales.f__.Mogibacteriaceae.	3	0.474574	0.293121	0.105439	-0.0754956	0.0725729	0.298214	1546
k__Bacteria.p__Firmicutes.c__Clostridia.o__Clostridiales.f__.Tissierellaceae.	27	0.189336	0.134592	0.159504	-0.0508759	0.0971395	0.600459	1546
k__Bacteria.p__Firmicutes.c__Clostridia.o__SHA.98.f__	66	-0.129224	0.135605	0.340618	-0.198524	0.107401	0.0645384	1546
k__Bacteria.p__Firmicutes.c__Erysipelotrichi.o__Erysipelotrichales.f__Erysipelotrichaceae	0	NA	NA	NA	-0.0588359	0.0638771	0.357009	1546
k__Bacteria.p__Fusobacteria.c__Fusobacteriia.o__Fusobacteriales.f__Fusobacteriaceae	82	-0.154189	0.160781	0.337559	-0.176982	0.132186	0.180608	1546
k__Bacteria.p__Lentisphaerae.c__.Lentisphaeria..o__Victivallales.f__Victivallaceae	77	0.105057	0.154641	0.496909	-0.600809	0.201971	0.00293241	1546
k__Bacteria.p__Proteobacteria.c__Alphaproteobacteria.o__RF32.f__	67	0.0605521	0.132562	0.647828	-0.0100228	0.246635	0.967584	1546
k__Bacteria.p__Proteobacteria.c__Alphaproteobacteria.o__Rickettsiales.f__mitochondria	81	-0.191623	0.155746	0.218565	0.0460244	0.111376	0.679434	1546
k__Bacteria.p__Proteobacteria.c__Betaproteobacteria.o__Burkholderiales.f__	85	-0.0599795	0.17161	0.726706	0.216142	0.148319	0.145039	1546
k__Bacteria.p__Proteobacteria.c__Betaproteobacteria.o__Burkholderiales.f__Alcaligenaceae	5	0.238586	0.280487	0.394985	-0.101262	0.106557	0.341958	1546
k__Bacteria.p__Proteobacteria.c__Betaproteobacteria.o__Burkholderiales.f__Comamonadaceae	93	-0.108486	0.245805	0.65896	-0.147526	0.147831	0.318312	1546
k__Bacteria.p__Proteobacteria.c__Betaproteobacteria.o__Burkholderiales.f__Oxalobacteraceae	75	0.0926818	0.142238	0.514662	-0.0333526	0.152913	0.82734	1546
k__Bacteria.p__Proteobacteria.c__Betaproteobacteria.o__Neisseriales.f__Neisseriaceae	92	0.0561039	0.242711	0.817195	0.188346	0.258222	0.46576	1546
k__Bacteria.p__Proteobacteria.c__Deltaproteobacteria.o__Desulfovibrionales.f__Desulfovibrionaceae	11	-0.260259	0.220013	0.236838	-0.115691	0.100683	0.250528	1546
k__Bacteria.p__Proteobacteria.c__Epsilonproteobacteria.o__Campylobacterales.f__Campylobacteraceae	84	-0.119239	0.162809	0.463936	-0.0156176	0.146174	0.914914	1546
k__Bacteria.p__Proteobacteria.c__Gammaproteobacteria.o__Enterobacteriales.f__Enterobacteriaceae	10	0.145561	0.222584	0.513136	0.141289	0.13623	0.299674	1546
k__Bacteria.p__Proteobacteria.c__Gammaproteobacteria.o__Pasteurellales.f__Pasteurellaceae	19	0.0955939	0.150928	0.526489	-0.0059969	0.122065	0.960817	1546
k__Bacteria.p__Proteobacteria.c__Gammaproteobacteria.o__Pseudomonadales.f__Moraxellaceae	65	0.0440471	0.134035	0.74244	-0.150629	0.0666644	0.0238512	1546
k__Bacteria.p__Proteobacteria.c__Gammaproteobacteria.o__Pseudomonadales.f__Pseudomonadaceae	87	0.103232	0.182933	0.572537	-0.141442	0.110762	0.201608	1546
k__Bacteria.p__Synergistetes.c__Synergistia.o__Synergistales.f__	80	0.276023	0.16422	0.0927992	-0.150521	0.139418	0.280304	1546
k__Bacteria.p__Synergistetes.c__Synergistia.o__Synergistales.f__Synergistaceae	94	0.343795	0.308724	0.265451	0.237406	0.374719	0.526369	1546
k__Bacteria.p__TM7.c__TM7.3.o__.f__	72	-0.05609	0.137225	0.682726	-0.140415	0.0699527	0.044719	1546
k__Bacteria.p__TM7.c__TM7.3.o__CW040.f__	94	0.27873	0.296197	0.34669	-0.227261	0.106331	0.032573	1546
k__Bacteria.p__Tenericutes.c__Mollicutes.o__RF39.f__	55	-0.0292745	0.128285	0.819492	-0.0331606	0.215298	0.877592	1546
k__Bacteria.p__Tenericutes.c__RF3.o__ML615J.28.f__	77	0.0418888	0.146262	0.774576	-0.753329	0.230378	0.0010756	1546
k__Bacteria.p__Verrucomicrobia.c__Verrucomicrobiae.o__Verrucomicrobiales.f__Verrucomicrobiaceae	11	0.0230207	0.200468	0.908576	-0.164918	0.182611	0.366467	1546
k__Archaea.p__Euryarchaeota.c__Methanobacteria.o__Methanobacteriales.f__Methanobacteriaceae.g__Methanobrevibacter	69	-0.131211	0.13767	0.340548	-0.102574	0.257817	0.690736	1546
k__Bacteria.p__Actinobacteria.c__Actinobacteria.o__Actinomycetales.f__Actinomycetaceae.g__	85	-0.123908	0.164258	0.450638	0.13026	0.102711	0.204721	1546
k__Bacteria.p__Actinobacteria.c__Actinobacteria.o__Actinomycetales.f__Actinomycetaceae.g__Actinomyces	3	-0.990451	0.577589	0.0863813	-0.0616619	0.0650452	0.343137	1546
k__Bacteria.p__Actinobacteria.c__Actinobacteria.o__Actinomycetales.f__Actinomycetaceae.g__Mobiluncus	92	0.501171	0.277923	0.0713452	0.00688508	0.187654	0.970732	1546
k__Bacteria.p__Actinobacteria.c__Actinobacteria.o__Actinomycetales.f__Actinomycetaceae.g__Varibaculum	85	0.09782	0.177471	0.581505	-0.248816	0.208371	0.232438	1546
k__Bacteria.p__Actinobacteria.c__Actinobacteria.o__Actinomycetales.f__Corynebacteriaceae.g__Corynebacterium	72	0.0711091	0.147499	0.629736	-0.0637092	0.0875066	0.466583	1546
k__Bacteria.p__Actinobacteria.c__Actinobacteria.o__Actinomycetales.f__Micrococcaceae.g__Rothia	65	-0.352499	0.13644	0.009779	-0.029445	0.0822752	0.72043	1546
k__Bacteria.p__Actinobacteria.c__Actinobacteria.o__Bifidobacteriales.f__Bifidobacteriaceae.g__	66	0.0756087	0.138794	0.585923	-0.0273948	0.102059	0.788376	1546
k__Bacteria.p__Actinobacteria.c__Actinobacteria.o__Bifidobacteriales.f__Bifidobacteriaceae.g__Alloscardovia	94	-0.149052	0.252046	0.554273	-0.0766083	0.16013	0.632357	1546
k__Bacteria.p__Actinobacteria.c__Actinobacteria.o__Bifidobacteriales.f__Bifidobacteriaceae.g__Bifidobacterium	1	NA	NA	NA	-0.216452	0.139012	0.119454	1546
k__Bacteria.p__Actinobacteria.c__Coriobacteriia.o__Coriobacteriales.f__Coriobacteriaceae.g__	3	0.500386	0.282664	0.0766858	0.00201692	0.0977046	0.98353	1546
k__Bacteria.p__Actinobacteria.c__Coriobacteriia.o__Coriobacteriales.f__Coriobacteriaceae.g__Adlercreutzia	10	0.0258233	0.208281	0.901329	0.0965838	0.0902094	0.284321	1546
k__Bacteria.p__Actinobacteria.c__Coriobacteriia.o__Coriobacteriales.f__Coriobacteriaceae.g__Atopobium	60	0.000845049	0.128352	0.994747	0.0616728	0.0933048	0.508624	1546
k__Bacteria.p__Actinobacteria.c__Coriobacteriia.o__Coriobacteriales.f__Coriobacteriaceae.g__Collinsella	8	0.474795	0.183264	0.00957614	-0.179408	0.165393	0.278039	1546
k__Bacteria.p__Actinobacteria.c__Coriobacteriia.o__Coriobacteriales.f__Coriobacteriaceae.g__Eggerthella	13	-0.248245	0.215658	0.249689	-0.0475577	0.104591	0.649325	1546
k__Bacteria.p__Actinobacteria.c__Coriobacteriia.o__Coriobacteriales.f__Coriobacteriaceae.g__Slackia	75	0.176492	0.15696	0.260825	-0.156899	0.254454	0.537493	1546
k__Bacteria.p__Bacteroidetes.c__Bacteroidia.o__Bacteroidales.f__Bacteroidaceae.g__Bacteroides	0	NA	NA	NA	-0.0233906	0.0676238	0.729423	1546
k__Bacteria.p__Bacteroidetes.c__Bacteroidia.o__Bacteroidales.f__Porphyromonadaceae.g__Parabacteroides	4	0.540577	0.287468	0.0600429	-0.0444107	0.117083	0.704458	1546
k__Bacteria.p__Bacteroidetes.c__Bacteroidia.o__Bacteroidales.f__Porphyromonadaceae.g__Porphyromonas	63	0.187473	0.136464	0.169507	-0.073203	0.129569	0.572091	1546
k__Bacteria.p__Bacteroidetes.c__Bacteroidia.o__Bacteroidales.f__Prevotellaceae.g__Prevotella	4	-0.0460414	0.322662	0.886533	0.128401	0.193117	0.506125	1546
k__Bacteria.p__Bacteroidetes.c__Bacteroidia.o__Bacteroidales.f__Rikenellaceae.g__	1	0.284602	0.445651	0.52307	0.00918239	0.0917553	0.920285	1546
k__Bacteria.p__Bacteroidetes.c__Bacteroidia.o__Bacteroidales.f__Rikenellaceae.g__Alistipes	38	0.0564217	0.122643	0.645482	0.0718076	0.134863	0.594415	1546
k__Bacteria.p__Bacteroidetes.c__Bacteroidia.o__Bacteroidales.f__S24.7.g__	57	0.00509694	0.129791	0.968675	-0.0730006	0.175969	0.678252	1546
k__Bacteria.p__Bacteroidetes.c__Bacteroidia.o__Bacteroidales.f__.Barnesiellaceae..g__	23	-0.112421	0.148027	0.447575	0.0168672	0.169375	0.920674	1546
k__Bacteria.p__Bacteroidetes.c__Bacteroidia.o__Bacteroidales.f__.Odoribacteraceae..g__Butyricimonas	49	0.195016	0.13172	0.138729	-0.0412667	0.167381	0.805261	1546
k__Bacteria.p__Bacteroidetes.c__Bacteroidia.o__Bacteroidales.f__.Odoribacteraceae..g__Odoribacter	13	0.189722	0.170502	0.265825	0.148847	0.103424	0.150097	1546
k__Bacteria.p__Bacteroidetes.c__Bacteroidia.o__Bacteroidales.f__.Paraprevotellaceae..g__Paraprevotella	65	0.201563	0.135325	0.136363	-0.0349599	0.355317	0.921622	1546
k__Bacteria.p__Bacteroidetes.c__Bacteroidia.o__Bacteroidales.f__.Paraprevotellaceae..g__.Prevotella.	83	-0.164058	0.166583	0.324701	-0.0989349	0.044635	0.0266553	1546
k__Bacteria.p__Cyanobacteria.c__4C0d.2.o__YS2.f__.g__	81	0.00671539	0.159897	0.9665	0.24191	0.291717	0.406955	1546
k__Bacteria.p__Cyanobacteria.c__Chloroplast.o__Streptophyta.f__.g__	50	-0.19908	0.124362	0.109418	0.110485	0.0967795	0.253612	1546
k__Bacteria.p__Firmicutes.c__Bacilli.o__Bacillales.f__Planococcaceae.g__	52	-0.197776	0.120109	0.0996306	-0.0494349	0.063107	0.433421	1546
k__Bacteria.p__Firmicutes.c__Bacilli.o__Bacillales.f__Staphylococcaceae.g__Staphylococcus	88	-0.0973444	0.181714	0.592165	0.120807	0.196806	0.539324	1546
k__Bacteria.p__Firmicutes.c__Bacilli.o__Gemellales.f__Gemellaceae.g__	24	-0.152195	0.155059	0.326331	0.118668	0.0672017	0.0774206	1546
k__Bacteria.p__Firmicutes.c__Bacilli.o__Lactobacillales.f__Carnobacteriaceae.g__Granulicatella	33	-0.163026	0.14018	0.244838	0.10077	0.0655134	0.12401	1546
k__Bacteria.p__Firmicutes.c__Bacilli.o__Lactobacillales.f__Enterococcaceae.g__Enterococcus	79	0.0233144	0.153452	0.87924	-0.00753765	0.185694	0.967621	1546
k__Bacteria.p__Firmicutes.c__Bacilli.o__Lactobacillales.f__Lactobacillaceae.g__Lactobacillus	42	-0.111916	0.135275	0.408055	-0.0318607	0.137661	0.81697	1546
k__Bacteria.p__Firmicutes.c__Bacilli.o__Lactobacillales.f__Leuconostocaceae.g__Leuconostoc	64	-0.0317894	0.133588	0.811908	-0.165662	0.0785085	0.0348482	1546
k__Bacteria.p__Firmicutes.c__Bacilli.o__Lactobacillales.f__Leuconostocaceae.g__Weissella	78	0.0265149	0.153408	0.862778	-0.303924	0.110875	0.00612239	1546
k__Bacteria.p__Firmicutes.c__Bacilli.o__Lactobacillales.f__Streptococcaceae.g__Lactococcus	20	-0.000422886	0.168199	0.997994	-0.122449	0.10553	0.245916	1546
k__Bacteria.p__Firmicutes.c__Bacilli.o__Lactobacillales.f__Streptococcaceae.g__Streptococcus	0	NA	NA	NA	0.0519328	0.0810605	0.521739	1546
k__Bacteria.p__Firmicutes.c__Bacilli.o__Turicibacterales.f__Turicibacteraceae.g__Turicibacter	61	0.0704819	0.1312	0.591122	0.030467	0.0877198	0.728349	1546
k__Bacteria.p__Firmicutes.c__Clostridia.o__Clostridiales.f__.g__	0	NA	NA	NA	0.0154615	0.0362507	0.669731	1546
k__Bacteria.p__Firmicutes.c__Clostridia.o__Clostridiales.f__Christensenellaceae.g__	8	0.248922	0.216392	0.250009	0.0853766	0.110131	0.438204	1546
k__Bacteria.p__Firmicutes.c__Clostridia.o__Clostridiales.f__Christensenellaceae.g__Christensenella	48	0.0919413	0.128512	0.474345	-0.0820861	0.0835522	0.325877	1546
k__Bacteria.p__Firmicutes.c__Clostridia.o__Clostridiales.f__Clostridiaceae.g__	1	NA	NA	NA	-0.106181	0.0725152	0.143125	1546
k__Bacteria.p__Firmicutes.c__Clostridia.o__Clostridiales.f__Clostridiaceae.g__Clostridium	0	NA	NA	NA	-0.0381535	0.0720275	0.596314	1546
k__Bacteria.p__Firmicutes.c__Clostridia.o__Clostridiales.f__Clostridiaceae.g__SMB53	2	0.215266	0.384245	0.575322	-0.101461	0.0901194	0.260228	1546
k__Bacteria.p__Firmicutes.c__Clostridia.o__Clostridiales.f__Dehalobacteriaceae.g__Dehalobacterium	52	-0.0641019	0.130673	0.623743	0.0521329	0.0965169	0.589099	1546
k__Bacteria.p__Firmicutes.c__Clostridia.o__Clostridiales.f__EtOH8.g__	83	-0.0647579	0.156789	0.679588	-0.387906	0.180924	0.0320306	1546
k__Bacteria.p__Firmicutes.c__Clostridia.o__Clostridiales.f__Eubacteriaceae.g__Anaerofustis	60	0.0909026	0.131317	0.488788	-0.0611067	0.0837564	0.465649	1546
k__Bacteria.p__Firmicutes.c__Clostridia.o__Clostridiales.f__Eubacteriaceae.g__Pseudoramibacter_Eubacterium	89	0.421583	0.225755	0.0618414	-0.140451	0.276566	0.611567	1546
k__Bacteria.p__Firmicutes.c__Clostridia.o__Clostridiales.f__Lachnospiraceae.g__	0	NA	NA	NA	-0.00161581	0.035553	0.96375	1546
k__Bacteria.p__Firmicutes.c__Clostridia.o__Clostridiales.f__Lachnospiraceae.g__Anaerostipes	4	0.248138	0.306622	0.418364	-0.136089	0.0799872	0.08887	1546
k__Bacteria.p__Firmicutes.c__Clostridia.o__Clostridiales.f__Lachnospiraceae.g__Blautia	0	NA	NA	NA	0.0342322	0.0524521	0.51399	1546
k__Bacteria.p__Firmicutes.c__Clostridia.o__Clostridiales.f__Lachnospiraceae.g__Coprococcus	0	NA	NA	NA	-0.0219975	0.0503304	0.662066	1546
k__Bacteria.p__Firmicutes.c__Clostridia.o__Clostridiales.f__Lachnospiraceae.g__Dorea	0	NA	NA	NA	0.0349828	0.0585039	0.549869	1546
k__Bacteria.p__Firmicutes.c__Clostridia.o__Clostridiales.f__Lachnospiraceae.g__Lachnobacterium	22	0.0208475	0.146998	0.887221	0.13992	0.149205	0.348362	1546
k__Bacteria.p__Firmicutes.c__Clostridia.o__Clostridiales.f__Lachnospiraceae.g__Lachnospira	1	NA	NA	NA	0.0112714	0.0938557	0.904409	1546
k__Bacteria.p__Firmicutes.c__Clostridia.o__Clostridiales.f__Lachnospiraceae.g__Oribacterium	83	-0.0640639	0.163441	0.695081	-0.0500271	0.0852898	0.557503	1546
k__Bacteria.p__Firmicutes.c__Clostridia.o__Clostridiales.f__Lachnospiraceae.g__Roseburia	0	NA	NA	NA	0.00913075	0.0625089	0.883865	1546
k__Bacteria.p__Firmicutes.c__Clostridia.o__Clostridiales.f__Lachnospiraceae.g__Shuttleworthia	89	0.300677	0.238941	0.208256	-0.21418	0.183651	0.243521	1546
k__Bacteria.p__Firmicutes.c__Clostridia.o__Clostridiales.f__Lachnospiraceae.g__.Ruminococcus.	0	NA	NA	NA	-0.000243105	0.0578235	0.996645	1546
k__Bacteria.p__Firmicutes.c__Clostridia.o__Clostridiales.f__Peptococcaceae.g__	65	0.0574902	0.13866	0.678426	0.119166	0.158792	0.452981	1546
k__Bacteria.p__Firmicutes.c__Clostridia.o__Clostridiales.f__Peptococcaceae.g__Peptococcus	92	0.218816	0.23567	0.353157	-0.223348	0.37196	0.548198	1546
k__Bacteria.p__Firmicutes.c__Clostridia.o__Clostridiales.f__Peptococcaceae.g__rc4.4	67	0.0584587	0.13722	0.670092	0.216931	0.171523	0.205968	1546
k__Bacteria.p__Firmicutes.c__Clostridia.o__Clostridiales.f__Peptostreptococcaceae.g__	5	0.444874	0.24098	0.0648771	-0.0954577	0.106193	0.3687	1546
k__Bacteria.p__Firmicutes.c__Clostridia.o__Clostridiales.f__Peptostreptococcaceae.g__Peptostreptococcus	92	0.525669	0.253859	0.0383857	-0.0427918	0.233836	0.854799	1546
k__Bacteria.p__Firmicutes.c__Clostridia.o__Clostridiales.f__Peptostreptococcaceae.g__.Clostridium.	83	-0.199955	0.163425	0.221131	-0.166943	0.0908549	0.0661404	1546
k__Bacteria.p__Firmicutes.c__Clostridia.o__Clostridiales.f__Ruminococcaceae.g__	0	NA	NA	NA	-0.007889	0.0396016	0.842099	1546
k__Bacteria.p__Firmicutes.c__Clostridia.o__Clostridiales.f__Ruminococcaceae.g__Anaerotruncus	19	-0.163755	0.170312	0.3363	0.120053	0.0746266	0.107678	1546
k__Bacteria.p__Firmicutes.c__Clostridia.o__Clostridiales.f__Ruminococcaceae.g__Clostridium	60	0.0500457	0.129554	0.69928	0.14039	0.0780016	0.0718864	1546
k__Bacteria.p__Firmicutes.c__Clostridia.o__Clostridiales.f__Ruminococcaceae.g__Faecalibacterium	0	NA	NA	NA	-0.0660857	0.0640569	0.302226	1546
k__Bacteria.p__Firmicutes.c__Clostridia.o__Clostridiales.f__Ruminococcaceae.g__Oscillospira	0	NA	NA	NA	-0.0059705	0.0410749	0.88443	1546
k__Bacteria.p__Firmicutes.c__Clostridia.o__Clostridiales.f__Ruminococcaceae.g__Ruminococcus	0	NA	NA	NA	-0.0109567	0.0751206	0.884036	1546
k__Bacteria.p__Firmicutes.c__Clostridia.o__Clostridiales.f__Veillonellaceae.g__	51	-0.136762	0.131204	0.297245	-0.0360699	0.113971	0.751635	1546
k__Bacteria.p__Firmicutes.c__Clostridia.o__Clostridiales.f__Veillonellaceae.g__Acidaminococcus	78	-0.0354326	0.149723	0.812925	-0.496712	0.309454	0.108466	1546
k__Bacteria.p__Firmicutes.c__Clostridia.o__Clostridiales.f__Veillonellaceae.g__Dialister	6	0.123377	0.306793	0.687574	-0.0235985	0.193337	0.902852	1546
k__Bacteria.p__Firmicutes.c__Clostridia.o__Clostridiales.f__Veillonellaceae.g__Megamonas	68	0.0805672	0.134139	0.548091	-0.421632	0.298055	0.157182	1546
k__Bacteria.p__Firmicutes.c__Clostridia.o__Clostridiales.f__Veillonellaceae.g__Megasphaera	83	0.0936032	0.17259	0.587582	-0.802929	0.3497	0.021673	1546
k__Bacteria.p__Firmicutes.c__Clostridia.o__Clostridiales.f__Veillonellaceae.g__Pectinatus	95	0.164765	0.287444	0.566504	0.304137	0.295404	0.303215	1546
k__Bacteria.p__Firmicutes.c__Clostridia.o__Clostridiales.f__Veillonellaceae.g__Phascolarctobacterium	13	-0.00273685	0.198043	0.988974	-0.0371995	0.219237	0.865264	1546
k__Bacteria.p__Firmicutes.c__Clostridia.o__Clostridiales.f__Veillonellaceae.g__Succiniclasticum	87	0.193559	0.197837	0.327888	-0.38461	0.74206	0.604249	1546
k__Bacteria.p__Firmicutes.c__Clostridia.o__Clostridiales.f__Veillonellaceae.g__Veillonella	6	-0.0169682	0.251847	0.946283	0.0334538	0.109562	0.760106	1546
k__Bacteria.p__Firmicutes.c__Clostridia.o__Clostridiales.f__.Mogibacteriaceae..g__	5	0.471242	0.246428	0.0558395	-0.0750822	0.0717538	0.295382	1546
k__Bacteria.p__Firmicutes.c__Clostridia.o__Clostridiales.f__.Mogibacteriaceae..g__Mogibacterium	55	-0.129674	0.126336	0.304695	-0.0555121	0.0709159	0.433751	1546
k__Bacteria.p__Firmicutes.c__Clostridia.o__Clostridiales.f__.Tissierellaceae..g__Anaerococcus	76	-0.0846106	0.142005	0.55129	-0.276726	0.118041	0.019062	1546
k__Bacteria.p__Firmicutes.c__Clostridia.o__Clostridiales.f__.Tissierellaceae..g__Finegoldia	81	0.137594	0.154373	0.372762	-0.107649	0.130094	0.40797	1546
k__Bacteria.p__Firmicutes.c__Clostridia.o__Clostridiales.f__.Tissierellaceae..g__Parvimonas	60	0.0654414	0.123736	0.59689	-0.022759	0.0962595	0.813096	1546
k__Bacteria.p__Firmicutes.c__Clostridia.o__Clostridiales.f__.Tissierellaceae..g__Peptoniphilus	59	0.192597	0.12876	0.134709	-0.0145876	0.112913	0.897204	1546
k__Bacteria.p__Firmicutes.c__Clostridia.o__Clostridiales.f__.Tissierellaceae..g__WAL_1855D	61	0.0400449	0.12998	0.758018	-0.13065	0.112924	0.247281	1546
k__Bacteria.p__Firmicutes.c__Clostridia.o__Clostridiales.f__.Tissierellaceae..g__ph2	82	0.0365334	0.15873	0.817967	-0.216726	0.161079	0.178477	1546
k__Bacteria.p__Firmicutes.c__Clostridia.o__SHA.98.f__.g__	66	-0.129224	0.135605	0.340618	-0.198524	0.107401	0.0645384	1546
k__Bacteria.p__Firmicutes.c__Erysipelotrichi.o__Erysipelotrichales.f__Erysipelotrichaceae.g__	0	NA	NA	NA	-0.106118	0.0781586	0.174548	1546
k__Bacteria.p__Firmicutes.c__Erysipelotrichi.o__Erysipelotrichales.f__Erysipelotrichaceae.g__Allobaculum	91	-0.0765004	0.212145	0.718395	-0.272289	2.01643	0.892584	1546
k__Bacteria.p__Firmicutes.c__Erysipelotrichi.o__Erysipelotrichales.f__Erysipelotrichaceae.g__Bulleidia	64	-0.165756	0.128833	0.198236	0.00278556	0.0661125	0.966392	1546
k__Bacteria.p__Firmicutes.c__Erysipelotrichi.o__Erysipelotrichales.f__Erysipelotrichaceae.g__Catenibacterium	86	0.342654	0.205567	0.0955394	-0.257961	0.573263	0.652719	1546
k__Bacteria.p__Firmicutes.c__Erysipelotrichi.o__Erysipelotrichales.f__Erysipelotrichaceae.g__Coprobacillus	35	-0.0702478	0.136957	0.608009	-0.024478	0.101324	0.809104	1546
k__Bacteria.p__Firmicutes.c__Erysipelotrichi.o__Erysipelotrichales.f__Erysipelotrichaceae.g__Holdemania	10	-0.0513102	0.221587	0.816881	-0.132498	0.0656206	0.043472	1546
k__Bacteria.p__Firmicutes.c__Erysipelotrichi.o__Erysipelotrichales.f__Erysipelotrichaceae.g__.Eubacterium.	10	0.3259	0.189099	0.0848101	0.077548	0.139211	0.577491	1546
k__Bacteria.p__Firmicutes.c__Erysipelotrichi.o__Erysipelotrichales.f__Erysipelotrichaceae.g__cc_115	50	-0.0958926	0.126415	0.44812	0.128425	0.120223	0.285416	1546
k__Bacteria.p__Fusobacteria.c__Fusobacteriia.o__Fusobacteriales.f__Fusobacteriaceae.g__Fusobacterium	82	-0.154189	0.160781	0.337559	-0.176982	0.132186	0.180608	1546
k__Bacteria.p__Lentisphaerae.c__.Lentisphaeria..o__Victivallales.f__Victivallaceae.g__	82	0.160524	0.170978	0.347805	-0.513399	0.242201	0.0340291	1546
k__Bacteria.p__Lentisphaerae.c__.Lentisphaeria..o__Victivallales.f__Victivallaceae.g__Victivallis	90	0.137697	0.216792	0.525327	-0.423561	0.230231	0.0658098	1546
k__Bacteria.p__Proteobacteria.c__Alphaproteobacteria.o__RF32.f__.g__	67	0.0605521	0.132562	0.647828	-0.0100228	0.246635	0.967584	1546
k__Bacteria.p__Proteobacteria.c__Alphaproteobacteria.o__Rickettsiales.f__mitochondria.g__Carica	92	-0.0777403	0.239413	0.745399	0.252018	0.178711	0.158482	1546
k__Bacteria.p__Proteobacteria.c__Alphaproteobacteria.o__Rickettsiales.f__mitochondria.g__Nelumbo	87	-0.224539	0.170982	0.189107	0.00488271	0.106508	0.963435	1546
k__Bacteria.p__Proteobacteria.c__Betaproteobacteria.o__Burkholderiales.f__.g__	85	-0.0599795	0.17161	0.726706	0.216142	0.148319	0.145039	1546
k__Bacteria.p__Proteobacteria.c__Betaproteobacteria.o__Burkholderiales.f__Alcaligenaceae.g__Sutterella	5	0.238586	0.280487	0.394985	-0.101262	0.106557	0.341958	1546
k__Bacteria.p__Proteobacteria.c__Betaproteobacteria.o__Burkholderiales.f__Comamonadaceae.g__Comamonas	93	-0.108486	0.245805	0.65896	-0.147526	0.147831	0.318312	1546
k__Bacteria.p__Proteobacteria.c__Betaproteobacteria.o__Burkholderiales.f__Oxalobacteraceae.g__	88	-0.04505	0.189926	0.812504	-0.0762685	0.109937	0.487842	1546
k__Bacteria.p__Proteobacteria.c__Betaproteobacteria.o__Burkholderiales.f__Oxalobacteraceae.g__Oxalobacter	75	0.104956	0.143917	0.46583	0.00428176	0.146672	0.976711	1546
k__Bacteria.p__Proteobacteria.c__Betaproteobacteria.o__Neisseriales.f__Neisseriaceae.g__	92	0.0561039	0.242711	0.817195	0.188346	0.258222	0.46576	1546
k__Bacteria.p__Proteobacteria.c__Deltaproteobacteria.o__Desulfovibrionales.f__Desulfovibrionaceae.g__	93	-0.224568	0.219521	0.306314	-0.389927	0.358955	0.277353	1546
k__Bacteria.p__Proteobacteria.c__Deltaproteobacteria.o__Desulfovibrionales.f__Desulfovibrionaceae.g__Bilophila	14	0.00700869	0.180129	0.968963	-0.112724	0.103604	0.276583	1546
k__Bacteria.p__Proteobacteria.c__Deltaproteobacteria.o__Desulfovibrionales.f__Desulfovibrionaceae.g__Desulfovibrio	65	0.061262	0.140032	0.661759	-0.052873	0.236808	0.823322	1546
k__Bacteria.p__Proteobacteria.c__Epsilonproteobacteria.o__Campylobacterales.f__Campylobacteraceae.g__Campylobacter	84	-0.119239	0.162809	0.463936	-0.0156176	0.146174	0.914914	1546
k__Bacteria.p__Proteobacteria.c__Gammaproteobacteria.o__Enterobacteriales.f__Enterobacteriaceae.g__	13	-0.0920537	0.204281	0.652261	0.13601	0.138201	0.325042	1546
k__Bacteria.p__Proteobacteria.c__Gammaproteobacteria.o__Enterobacteriales.f__Enterobacteriaceae.g__Cronobacter	70	-0.010046	0.137351	0.941694	0.0027519	0.112565	0.980496	1546
k__Bacteria.p__Proteobacteria.c__Gammaproteobacteria.o__Enterobacteriales.f__Enterobacteriaceae.g__Enterobacter	95	0.242377	0.321218	0.450515	-0.0339767	0.39118	0.930785	1546
k__Bacteria.p__Proteobacteria.c__Gammaproteobacteria.o__Enterobacteriales.f__Enterobacteriaceae.g__Erwinia	56	0.201082	0.127932	0.116001	-0.0165069	0.197798	0.933491	1546
k__Bacteria.p__Proteobacteria.c__Gammaproteobacteria.o__Enterobacteriales.f__Enterobacteriaceae.g__Klebsiella	89	-0.0165401	0.208037	0.936631	-0.0183238	0.263922	0.944648	1546
k__Bacteria.p__Proteobacteria.c__Gammaproteobacteria.o__Pasteurellales.f__Pasteurellaceae.g__	62	-0.0542838	0.128413	0.672495	0.0325634	0.116246	0.779381	1546
k__Bacteria.p__Proteobacteria.c__Gammaproteobacteria.o__Pasteurellales.f__Pasteurellaceae.g__Actinobacillus	66	0.199536	0.13731	0.146173	0.0177857	0.124149	0.886084	1546
k__Bacteria.p__Proteobacteria.c__Gammaproteobacteria.o__Pasteurellales.f__Pasteurellaceae.g__Aggregatibacter	76	-0.12405	0.142935	0.385463	-0.00522174	0.0998478	0.958292	1546
k__Bacteria.p__Proteobacteria.c__Gammaproteobacteria.o__Pasteurellales.f__Pasteurellaceae.g__Gallibacterium	95	0.357932	0.402787	0.374198	-0.261323	0.101859	0.0103013	1546
k__Bacteria.p__Proteobacteria.c__Gammaproteobacteria.o__Pasteurellales.f__Pasteurellaceae.g__Haemophilus	21	0.0864071	0.146416	0.55509	-0.00363389	0.121299	0.9761	1546
k__Bacteria.p__Proteobacteria.c__Gammaproteobacteria.o__Pseudomonadales.f__Moraxellaceae.g__Acinetobacter	65	0.0440471	0.134035	0.74244	-0.150629	0.0666644	0.0238512	1546
k__Bacteria.p__Proteobacteria.c__Gammaproteobacteria.o__Pseudomonadales.f__Pseudomonadaceae.g__	95	0.300809	0.300428	0.316697	0.136177	0.14791	0.357222	1546
k__Bacteria.p__Proteobacteria.c__Gammaproteobacteria.o__Pseudomonadales.f__Pseudomonadaceae.g__Pseudomonas	92	0.0180129	0.219414	0.934571	-0.277101	0.152443	0.0691051	1546
k__Bacteria.p__Synergistetes.c__Synergistia.o__Synergistales.f__.g__	80	0.276023	0.16422	0.0927992	-0.150521	0.139418	0.280304	1546
k__Bacteria.p__Synergistetes.c__Synergistia.o__Synergistales.f__Synergistaceae.g__Cloacibacillus	94	0.343795	0.308724	0.265451	0.237406	0.374719	0.526369	1546
k__Bacteria.p__TM7.c__TM7.3.o__.f__.g__	72	-0.05609	0.137225	0.682726	-0.140415	0.0699527	0.044719	1546
k__Bacteria.p__TM7.c__TM7.3.o__CW040.f__.g__	94	0.27873	0.296197	0.34669	-0.227261	0.106331	0.032573	1546
k__Bacteria.p__Tenericutes.c__Mollicutes.o__RF39.f__.g__	55	-0.0292745	0.128285	0.819492	-0.0331606	0.215298	0.877592	1546
k__Bacteria.p__Tenericutes.c__RF3.o__ML615J.28.f__.g__	77	0.0418888	0.146262	0.774576	-0.753329	0.230378	0.0010756	1546
k__Bacteria.p__Verrucomicrobia.c__Verrucomicrobiae.o__Verrucomicrobiales.f__Verrucomicrobiaceae.g__Akkermansia	11	0.0230207	0.200468	0.908576	-0.164918	0.182611	0.366467	1546

## Sheet: Supplementary Table 3
Supplementary Table 3. Association of rs2066847 with bacterial taxa in the GEM cohort
Taxa	Proportion of zero (%)	EST-LOGISTI	SE-LOGISTIC	P-LOGISTIC	EST-LOGNORM	SE-LOGNORM	P-LOGNORM	N
k__Archaea.p__Euryarchaeota	70	-0.268353	0.20294	0.18606	0.296061	0.407346	0.467346	1497
k__Bacteria.p__Actinobacteria	0	NA	NA	NA	0.0762882	0.118231	0.518765	1497
k__Bacteria.p__Bacteroidetes	0	NA	NA	NA	-0.0495422	0.0757208	0.512935	1497
k__Bacteria.p__Cyanobacteria	43	0.216809	0.187832	0.24839	0.394265	0.231977	0.0892089	1497
k__Bacteria.p__Firmicutes	0	NA	NA	NA	-0.00735433	0.0265041	0.781412	1497
k__Bacteria.p__Fusobacteria	83	0.0958038	0.254401	0.706482	-0.440141	0.151993	0.00378202	1497
k__Bacteria.p__Lentisphaerae	79	-0.328096	0.225582	0.145824	-0.0159325	0.31718	0.959938	1497
k__Bacteria.p__Proteobacteria	0	NA	NA	NA	0.0879183	0.112456	0.434331	1497
k__Bacteria.p__Synergistetes	77	-0.0234067	0.226934	0.917849	0.107692	0.237887	0.650764	1497
k__Bacteria.p__TM7	69	-0.271573	0.20313	0.181242	0.0692487	0.108572	0.523595	1497
k__Bacteria.p__Tenericutes	52	-0.267842	0.203713	0.188575	0.0048421	0.288652	0.986616	1497
k__Bacteria.p__Verrucomicrobia	11	-0.249465	0.334503	0.455801	0.299635	0.286289	0.295276	1497
k__Archaea.p__Euryarchaeota.c__Methanobacteria	70	-0.268353	0.20294	0.18606	0.296061	0.407346	0.467346	1497
k__Bacteria.p__Actinobacteria.c__Actinobacteria	0	NA	NA	NA	-0.256535	0.185554	0.166807	1497
k__Bacteria.p__Actinobacteria.c__Coriobacteriia	0	NA	NA	NA	0.177215	0.130776	0.175387	1497
k__Bacteria.p__Bacteroidetes.c__Bacteroidia	0	NA	NA	NA	-0.0495422	0.0757208	0.512935	1497
k__Bacteria.p__Cyanobacteria.c__4C0d.2	82	-0.272021	0.224746	0.226145	-0.0435594	0.427065	0.918759	1497
k__Bacteria.p__Cyanobacteria.c__Chloroplast	51	0.281343	0.191148	0.141058	0.251274	0.168967	0.136982	1497
k__Bacteria.p__Firmicutes.c__Bacilli	0	NA	NA	NA	0.0190864	0.111838	0.86449	1497
k__Bacteria.p__Firmicutes.c__Clostridia	0	NA	NA	NA	-0.0169684	0.0342088	0.619878	1497
k__Bacteria.p__Firmicutes.c__Erysipelotrichi	0	NA	NA	NA	-0.0890988	0.100098	0.373405	1497
k__Bacteria.p__Fusobacteria.c__Fusobacteriia	83	0.0958038	0.254401	0.706482	-0.440141	0.151993	0.00378202	1497
k__Bacteria.p__Lentisphaerae.c__.Lentisphaeria.	79	-0.328096	0.225582	0.145824	-0.0159325	0.31718	0.959938	1497
k__Bacteria.p__Proteobacteria.c__Alphaproteobacteria	56	0.0139979	0.195355	0.942877	0.316137	0.337605	0.349061	1497
k__Bacteria.p__Proteobacteria.c__Betaproteobacteria	3	-0.0400046	0.539085	0.940845	0.0198206	0.158358	0.900395	1497
k__Bacteria.p__Proteobacteria.c__Deltaproteobacteria	13	0.109506	0.28173	0.697504	-0.145801	0.177486	0.411373	1497
k__Bacteria.p__Proteobacteria.c__Epsilonproteobacteria	84	0.0897907	0.269288	0.738804	0.114244	0.288024	0.691628	1497
k__Bacteria.p__Proteobacteria.c__Gammaproteobacteria	2	-0.052072	0.756195	0.945101	0.0587871	0.179761	0.743646	1497
k__Bacteria.p__Synergistetes.c__Synergistia	77	-0.0234067	0.226934	0.917849	0.107692	0.237887	0.650764	1497
k__Bacteria.p__TM7.c__TM7.3	69	-0.271573	0.20313	0.181242	0.0692487	0.108572	0.523595	1497
k__Bacteria.p__Tenericutes.c__Mollicutes	58	-0.316685	0.205636	0.123553	-0.107886	0.299774	0.718928	1497
k__Bacteria.p__Tenericutes.c__RF3	77	0.185817	0.233957	0.427059	0.217001	0.482009	0.652566	1497
k__Bacteria.p__Verrucomicrobia.c__Verrucomicrobiae	11	-0.249465	0.334503	0.455801	0.299635	0.286289	0.295276	1497
k__Archaea.p__Euryarchaeota.c__Methanobacteria.o__Methanobacteriales	70	-0.268353	0.20294	0.18606	0.296061	0.407346	0.467346	1497
k__Bacteria.p__Actinobacteria.c__Actinobacteria.o__Actinomycetales	2	0.492652	0.544381	0.365478	0.112024	0.0960089	0.243287	1497
k__Bacteria.p__Actinobacteria.c__Actinobacteria.o__Bifidobacteriales	1	-0.421222	1.04132	0.685839	-0.359213	0.22298	0.107188	1497
k__Bacteria.p__Actinobacteria.c__Coriobacteriia.o__Coriobacteriales	0	NA	NA	NA	0.177215	0.130776	0.175387	1497
k__Bacteria.p__Bacteroidetes.c__Bacteroidia.o__Bacteroidales	0	NA	NA	NA	-0.0495422	0.0757208	0.512935	1497
k__Bacteria.p__Cyanobacteria.c__4C0d.2.o__YS2	82	-0.272021	0.224746	0.226145	-0.0435594	0.427065	0.918759	1497
k__Bacteria.p__Cyanobacteria.c__Chloroplast.o__Streptophyta	51	0.281343	0.191148	0.141058	0.251274	0.168967	0.136982	1497
k__Bacteria.p__Firmicutes.c__Bacilli.o__Bacillales	49	-0.227192	0.185647	0.221034	0.0043252	0.095618	0.963921	1497
k__Bacteria.p__Firmicutes.c__Bacilli.o__Gemellales	24	-0.255237	0.238353	0.284242	0.0687444	0.103679	0.507297	1497
k__Bacteria.p__Firmicutes.c__Bacilli.o__Lactobacillales	0	NA	NA	NA	0.0215388	0.113729	0.849789	1497
k__Bacteria.p__Firmicutes.c__Bacilli.o__Turicibacterales	62	-0.0518165	0.205967	0.801368	-0.0365594	0.128592	0.776177	1497
k__Bacteria.p__Firmicutes.c__Clostridia.o__Clostridiales	0	NA	NA	NA	-0.0169958	0.034206	0.619283	1497
k__Bacteria.p__Firmicutes.c__Clostridia.o__SHA.98	66	-0.113129	0.212504	0.594478	-0.0196134	0.217706	0.928215	1497
k__Bacteria.p__Firmicutes.c__Erysipelotrichi.o__Erysipelotrichales	0	NA	NA	NA	-0.0890988	0.100098	0.373405	1497
k__Bacteria.p__Fusobacteria.c__Fusobacteriia.o__Fusobacteriales	83	0.0958038	0.254401	0.706482	-0.440141	0.151993	0.00378202	1497
k__Bacteria.p__Lentisphaerae.c__.Lentisphaeria..o__Victivallales	79	-0.328096	0.225582	0.145824	-0.0159325	0.31718	0.959938	1497
k__Bacteria.p__Proteobacteria.c__Alphaproteobacteria.o__RF32	69	0.0879989	0.209877	0.675006	0.68572	0.363076	0.0589398	1497
k__Bacteria.p__Proteobacteria.c__Alphaproteobacteria.o__Rickettsiales	82	-0.0812311	0.238437	0.733343	-0.311988	0.141038	0.0269603	1497
k__Bacteria.p__Proteobacteria.c__Betaproteobacteria.o__Burkholderiales	4	-0.128827	0.533671	0.809247	0.00882975	0.160276	0.956066	1497
k__Bacteria.p__Proteobacteria.c__Betaproteobacteria.o__Neisseriales	92	-0.0275738	0.359955	0.938939	-0.0985986	0.301979	0.74404	1497
k__Bacteria.p__Proteobacteria.c__Deltaproteobacteria.o__Desulfovibrionales	13	0.109506	0.28173	0.697504	-0.145801	0.177486	0.411373	1497
k__Bacteria.p__Proteobacteria.c__Epsilonproteobacteria.o__Campylobacterales	84	0.0897907	0.269288	0.738804	0.114244	0.288024	0.691628	1497
k__Bacteria.p__Proteobacteria.c__Gammaproteobacteria.o__Enterobacteriales	10	-0.217488	0.335239	0.516495	0.0780655	0.226328	0.730153	1497
k__Bacteria.p__Proteobacteria.c__Gammaproteobacteria.o__Pasteurellales	20	-0.172588	0.25323	0.495525	-0.23224	0.157627	0.140656	1497
k__Bacteria.p__Proteobacteria.c__Gammaproteobacteria.o__Pseudomonadales	57	0.0568467	0.186729	0.760797	0.0709272	0.106291	0.504584	1497
k__Bacteria.p__Synergistetes.c__Synergistia.o__Synergistales	77	-0.0234067	0.226934	0.917849	0.107692	0.237887	0.650764	1497
k__Bacteria.p__TM7.c__TM7.3.o__	72	-0.102196	0.213183	0.631668	0.116276	0.120597	0.334962	1497
k__Bacteria.p__TM7.c__TM7.3.o__CW040	93	-0.604659	0.317926	0.0571861	73.5941	24.9345	0.00316237	1497
k__Bacteria.p__Tenericutes.c__Mollicutes.o__RF39	58	-0.316685	0.205636	0.123553	-0.107886	0.299774	0.718928	1497
k__Bacteria.p__Tenericutes.c__RF3.o__ML615J.28	77	0.185817	0.233957	0.427059	0.217001	0.482009	0.652566	1497
k__Bacteria.p__Verrucomicrobia.c__Verrucomicrobiae.o__Verrucomicrobiales	11	-0.249465	0.334503	0.455801	0.299635	0.286289	0.295276	1497
k__Archaea.p__Euryarchaeota.c__Methanobacteria.o__Methanobacteriales.f__Methanobacteriaceae	70	-0.268353	0.20294	0.18606	0.296061	0.407346	0.467346	1497
k__Bacteria.p__Actinobacteria.c__Actinobacteria.o__Actinomycetales.f__Actinomycetaceae	3	0.216985	0.534767	0.684922	0.0938385	0.103347	0.363882	1497
k__Bacteria.p__Actinobacteria.c__Actinobacteria.o__Actinomycetales.f__Corynebacteriaceae	75	-0.151019	0.229472	0.510464	-0.0716364	0.14592	0.623475	1497
k__Bacteria.p__Actinobacteria.c__Actinobacteria.o__Actinomycetales.f__Micrococcaceae	66	0.0203368	0.210152	0.922907	-0.0490128	0.140414	0.727044	1497
k__Bacteria.p__Actinobacteria.c__Actinobacteria.o__Bifidobacteriales.f__Bifidobacteriaceae	1	-0.421222	1.04132	0.685839	-0.359213	0.22298	0.107188	1497
k__Bacteria.p__Actinobacteria.c__Coriobacteriia.o__Coriobacteriales.f__Coriobacteriaceae	0	NA	NA	NA	0.177215	0.130776	0.175387	1497
k__Bacteria.p__Bacteroidetes.c__Bacteroidia.o__Bacteroidales.f__Bacteroidaceae	0	NA	NA	NA	-0.117323	0.0939035	0.211519	1497
k__Bacteria.p__Bacteroidetes.c__Bacteroidia.o__Bacteroidales.f__Porphyromonadaceae	4	0.0348214	0.498924	0.944358	0.108105	0.154428	0.483904	1497
k__Bacteria.p__Bacteroidetes.c__Bacteroidia.o__Bacteroidales.f__Prevotellaceae	5	-0.69676	0.593428	0.240344	0.316127	0.290901	0.277161	1497
k__Bacteria.p__Bacteroidetes.c__Bacteroidia.o__Bacteroidales.f__Rikenellaceae	2	0.461623	0.580552	0.426529	0.0457546	0.138413	0.740973	1497
k__Bacteria.p__Bacteroidetes.c__Bacteroidia.o__Bacteroidales.f__S24.7	61	-0.153604	0.190762	0.420697	0.0787901	0.276445	0.775635	1497
k__Bacteria.p__Bacteroidetes.c__Bacteroidia.o__Bacteroidales.f__.Barnesiellaceae.	25	-0.0099115	0.217415	0.963639	0.388787	0.242766	0.109268	1497
k__Bacteria.p__Bacteroidetes.c__Bacteroidia.o__Bacteroidales.f__.Odoribacteraceae.	12	-0.397602	0.32899	0.226834	0.046574	0.144296	0.746872	1497
k__Bacteria.p__Bacteroidetes.c__Bacteroidia.o__Bacteroidales.f__.Paraprevotellaceae.	55	-0.326823	0.202324	0.106237	0.513348	0.405708	0.205758	1497
k__Bacteria.p__Cyanobacteria.c__4C0d.2.o__YS2.f__	82	-0.272021	0.224746	0.226145	-0.0435594	0.427065	0.918759	1497
k__Bacteria.p__Cyanobacteria.c__Chloroplast.o__Streptophyta.f__	51	0.281343	0.191148	0.141058	0.251274	0.168967	0.136982	1497
k__Bacteria.p__Firmicutes.c__Bacilli.o__Bacillales.f__Planococcaceae	53	-0.142166	0.183037	0.437333	0.00834079	0.0959078	0.930698	1497
k__Bacteria.p__Firmicutes.c__Bacilli.o__Bacillales.f__Staphylococcaceae	88	0.0739487	0.31308	0.813279	0.146404	0.230333	0.525024	1497
k__Bacteria.p__Firmicutes.c__Bacilli.o__Gemellales.f__Gemellaceae	24	-0.255237	0.238353	0.284242	0.0687444	0.103679	0.507297	1497
k__Bacteria.p__Firmicutes.c__Bacilli.o__Lactobacillales.f__Carnobacteriaceae	33	-0.0515084	0.197828	0.794578	0.0011606	0.104801	0.991164	1497
k__Bacteria.p__Firmicutes.c__Bacilli.o__Lactobacillales.f__Enterococcaceae	79	-0.42644	0.217966	0.0504114	-0.142304	0.196613	0.469204	1497
k__Bacteria.p__Firmicutes.c__Bacilli.o__Lactobacillales.f__Lactobacillaceae	43	-0.209116	0.201317	0.298927	0.0155278	0.162623	0.92393	1497
k__Bacteria.p__Firmicutes.c__Bacilli.o__Lactobacillales.f__Leuconostocaceae	52	0.0279833	0.193553	0.885045	0.0648144	0.128236	0.613257	1497
k__Bacteria.p__Firmicutes.c__Bacilli.o__Lactobacillales.f__Streptococcaceae	0	NA	NA	NA	0.0385587	0.117373	0.742522	1497
k__Bacteria.p__Firmicutes.c__Bacilli.o__Turicibacterales.f__Turicibacteraceae	62	-0.0518165	0.205967	0.801368	-0.0365594	0.128592	0.776177	1497
k__Bacteria.p__Firmicutes.c__Clostridia.o__Clostridiales.f__	0	NA	NA	NA	-0.0407268	0.065708	0.535379	1497
k__Bacteria.p__Firmicutes.c__Clostridia.o__Clostridiales.f__Christensenellaceae	8	-0.00277059	0.343968	0.993573	0.19697	0.158905	0.215143	1497
k__Bacteria.p__Firmicutes.c__Clostridia.o__Clostridiales.f__Clostridiaceae	0	NA	NA	NA	0.0905658	0.0812149	0.264792	1497
k__Bacteria.p__Firmicutes.c__Clostridia.o__Clostridiales.f__Dehalobacteriaceae	54	-0.171465	0.188985	0.36425	0.0199402	0.147244	0.892278	1497
k__Bacteria.p__Firmicutes.c__Clostridia.o__Clostridiales.f__EtOH8	83	0.144111	0.278585	0.604949	0.0812553	0.230949	0.724964	1497
k__Bacteria.p__Firmicutes.c__Clostridia.o__Clostridiales.f__Eubacteriaceae	56	-0.292075	0.195067	0.134313	0.129669	0.14199	0.361121	1497
k__Bacteria.p__Firmicutes.c__Clostridia.o__Clostridiales.f__Lachnospiraceae	0	NA	NA	NA	-0.0687626	0.0538591	0.201704	1497
k__Bacteria.p__Firmicutes.c__Clostridia.o__Clostridiales.f__Peptococcaceae	42	-0.292975	0.204239	0.151439	0.281015	0.164979	0.0885059	1497
k__Bacteria.p__Firmicutes.c__Clostridia.o__Clostridiales.f__Peptostreptococcaceae	6	0.235726	0.395911	0.551575	0.148266	0.141789	0.295708	1497
k__Bacteria.p__Firmicutes.c__Clostridia.o__Clostridiales.f__Ruminococcaceae	0	NA	NA	NA	0.0584122	0.0406303	0.150533	1497
k__Bacteria.p__Firmicutes.c__Clostridia.o__Clostridiales.f__Veillonellaceae	0	NA	NA	NA	-0.0693651	0.110524	0.530265	1497
k__Bacteria.p__Firmicutes.c__Clostridia.o__Clostridiales.f__.Mogibacteriaceae.	4	-0.288778	0.533902	0.588589	0.25322	0.0937998	0.00694283	1497
k__Bacteria.p__Firmicutes.c__Clostridia.o__Clostridiales.f__.Tissierellaceae.	26	0.000232703	0.218373	0.99915	0.275157	0.159877	0.0852399	1497
k__Bacteria.p__Firmicutes.c__Clostridia.o__SHA.98.f__	66	-0.113129	0.212504	0.594478	-0.0196134	0.217706	0.928215	1497
k__Bacteria.p__Firmicutes.c__Erysipelotrichi.o__Erysipelotrichales.f__Erysipelotrichaceae	0	NA	NA	NA	-0.0890988	0.100098	0.373405	1497
k__Bacteria.p__Fusobacteria.c__Fusobacteriia.o__Fusobacteriales.f__Fusobacteriaceae	83	0.0958038	0.254401	0.706482	-0.440141	0.151993	0.00378202	1497
k__Bacteria.p__Lentisphaerae.c__.Lentisphaeria..o__Victivallales.f__Victivallaceae	79	-0.328096	0.225582	0.145824	-0.0159325	0.31718	0.959938	1497
k__Bacteria.p__Proteobacteria.c__Alphaproteobacteria.o__RF32.f__	69	0.0879989	0.209877	0.675006	0.68572	0.363076	0.0589398	1497
k__Bacteria.p__Proteobacteria.c__Alphaproteobacteria.o__Rickettsiales.f__mitochondria	82	-0.0812311	0.238437	0.733343	-0.311988	0.141038	0.0269603	1497
k__Bacteria.p__Proteobacteria.c__Betaproteobacteria.o__Burkholderiales.f__	87	0.0777189	0.300566	0.795963	0.0136735	0.263945	0.958685	1497
k__Bacteria.p__Proteobacteria.c__Betaproteobacteria.o__Burkholderiales.f__Alcaligenaceae	5	-0.202635	0.475583	0.670051	-0.00817134	0.164422	0.960364	1497
k__Bacteria.p__Proteobacteria.c__Betaproteobacteria.o__Burkholderiales.f__Comamonadaceae	92	0.28082	0.407888	0.491154	-0.0360918	0.182845	0.843522	1497
k__Bacteria.p__Proteobacteria.c__Betaproteobacteria.o__Burkholderiales.f__Oxalobacteraceae	78	0.0211477	0.250044	0.932599	0.116573	0.257005	0.65013	1497
k__Bacteria.p__Proteobacteria.c__Betaproteobacteria.o__Neisseriales.f__Neisseriaceae	92	-0.0275738	0.359955	0.938939	-0.0985986	0.301979	0.74404	1497
k__Bacteria.p__Proteobacteria.c__Deltaproteobacteria.o__Desulfovibrionales.f__Desulfovibrionaceae	13	0.109506	0.28173	0.697504	-0.145801	0.177486	0.411373	1497
k__Bacteria.p__Proteobacteria.c__Epsilonproteobacteria.o__Campylobacterales.f__Campylobacteraceae	84	0.0897907	0.269288	0.738804	0.114244	0.288024	0.691628	1497
k__Bacteria.p__Proteobacteria.c__Gammaproteobacteria.o__Enterobacteriales.f__Enterobacteriaceae	10	-0.217488	0.335239	0.516495	0.0780655	0.226328	0.730153	1497
k__Bacteria.p__Proteobacteria.c__Gammaproteobacteria.o__Pasteurellales.f__Pasteurellaceae	20	-0.172588	0.25323	0.495525	-0.23224	0.157627	0.140656	1497
k__Bacteria.p__Proteobacteria.c__Gammaproteobacteria.o__Pseudomonadales.f__Moraxellaceae	64	-0.0232837	0.195855	0.905369	0.0735454	0.112109	0.511813	1497
k__Bacteria.p__Proteobacteria.c__Gammaproteobacteria.o__Pseudomonadales.f__Pseudomonadaceae	88	0.0942553	0.300598	0.753856	0.046264	0.144932	0.749566	1497
k__Bacteria.p__Synergistetes.c__Synergistia.o__Synergistales.f__	81	-0.107971	0.235221	0.64622	0.227657	0.245691	0.354134	1497
k__Bacteria.p__Synergistetes.c__Synergistia.o__Synergistales.f__Synergistaceae	95	0.430553	0.564476	0.445614	0.089892	0.503976	0.858436	1497
k__Bacteria.p__TM7.c__TM7.3.o__.f__	72	-0.102196	0.213183	0.631668	0.116276	0.120597	0.334962	1497
k__Bacteria.p__TM7.c__TM7.3.o__CW040.f__	93	-0.604659	0.317926	0.0571861	73.5941	24.9345	0.00316237	1497
k__Bacteria.p__Tenericutes.c__Mollicutes.o__RF39.f__	58	-0.316685	0.205636	0.123553	-0.107886	0.299774	0.718928	1497
k__Bacteria.p__Tenericutes.c__RF3.o__ML615J.28.f__	77	0.185817	0.233957	0.427059	0.217001	0.482009	0.652566	1497
k__Bacteria.p__Verrucomicrobia.c__Verrucomicrobiae.o__Verrucomicrobiales.f__Verrucomicrobiaceae	11	-0.249465	0.334503	0.455801	0.299635	0.286289	0.295276	1497
k__Archaea.p__Euryarchaeota.c__Methanobacteria.o__Methanobacteriales.f__Methanobacteriaceae.g__Methanobrevibacter	70	-0.268353	0.20294	0.18606	0.296061	0.407346	0.467346	1497
k__Bacteria.p__Actinobacteria.c__Actinobacteria.o__Actinomycetales.f__Actinomycetaceae.g__	86	0.408914	0.321675	0.203656	0.108637	0.196325	0.580021	1497
k__Bacteria.p__Actinobacteria.c__Actinobacteria.o__Actinomycetales.f__Actinomycetaceae.g__Actinomyces	3	0.436655	0.444695	0.32614	0.0884751	0.10358	0.393008	1497
k__Bacteria.p__Actinobacteria.c__Actinobacteria.o__Actinomycetales.f__Actinomycetaceae.g__Mobiluncus	93	-0.379139	0.329942	0.250511	0.14982	0.229669	0.51419	1497
k__Bacteria.p__Actinobacteria.c__Actinobacteria.o__Actinomycetales.f__Actinomycetaceae.g__Varibaculum	84	-0.464735	0.224999	0.0388758	0.286503	0.257537	0.265935	1497
k__Bacteria.p__Actinobacteria.c__Actinobacteria.o__Actinomycetales.f__Corynebacteriaceae.g__Corynebacterium	75	-0.151019	0.229472	0.510464	-0.0716364	0.14592	0.623475	1497
k__Bacteria.p__Actinobacteria.c__Actinobacteria.o__Actinomycetales.f__Micrococcaceae.g__Rothia	66	0.0203368	0.210152	0.922907	-0.0490128	0.140414	0.727044	1497
k__Bacteria.p__Actinobacteria.c__Actinobacteria.o__Bifidobacteriales.f__Bifidobacteriaceae.g__	69	-0.159328	0.20032	0.426399	-0.0190729	0.174151	0.91279	1497
k__Bacteria.p__Actinobacteria.c__Actinobacteria.o__Bifidobacteriales.f__Bifidobacteriaceae.g__Alloscardovia	94	0.601991	0.541612	0.266362	0.0391358	0.614297	0.949202	1497
k__Bacteria.p__Actinobacteria.c__Actinobacteria.o__Bifidobacteriales.f__Bifidobacteriaceae.g__Bifidobacterium	1	-0.421222	1.04132	0.685839	-0.360301	0.223854	0.1075	1497
k__Bacteria.p__Actinobacteria.c__Coriobacteriia.o__Coriobacteriales.f__Coriobacteriaceae.g__	4	0.23573	0.461336	0.60937	0.29199	0.138752	0.0353439	1497
k__Bacteria.p__Actinobacteria.c__Coriobacteriia.o__Coriobacteriales.f__Coriobacteriaceae.g__Adlercreutzia	11	0.127129	0.286506	0.657244	0.113904	0.136511	0.404058	1497
k__Bacteria.p__Actinobacteria.c__Coriobacteriia.o__Coriobacteriales.f__Coriobacteriaceae.g__Atopobium	62	-0.216406	0.193908	0.264413	0.129255	0.125029	0.301228	1497
k__Bacteria.p__Actinobacteria.c__Coriobacteriia.o__Coriobacteriales.f__Coriobacteriaceae.g__Collinsella	9	-0.249972	0.354151	0.48029	0.100204	0.267097	0.707542	1497
k__Bacteria.p__Actinobacteria.c__Coriobacteriia.o__Coriobacteriales.f__Coriobacteriaceae.g__Eggerthella	12	-0.101883	0.319264	0.749638	0.177497	0.151776	0.242216	1497
k__Bacteria.p__Actinobacteria.c__Coriobacteriia.o__Coriobacteriales.f__Coriobacteriaceae.g__Slackia	77	-0.369508	0.212138	0.0815384	-0.530913	0.361359	0.141775	1497
k__Bacteria.p__Bacteroidetes.c__Bacteroidia.o__Bacteroidales.f__Bacteroidaceae.g__Bacteroides	0	NA	NA	NA	-0.117323	0.0939035	0.211519	1497
k__Bacteria.p__Bacteroidetes.c__Bacteroidia.o__Bacteroidales.f__Porphyromonadaceae.g__Parabacteroides	4	0.0779044	0.456263	0.864425	0.0732668	0.168937	0.66451	1497
k__Bacteria.p__Bacteroidetes.c__Bacteroidia.o__Bacteroidales.f__Porphyromonadaceae.g__Porphyromonas	62	0.0610691	0.194871	0.75399	0.236954	0.225312	0.292949	1497
k__Bacteria.p__Bacteroidetes.c__Bacteroidia.o__Bacteroidales.f__Prevotellaceae.g__Prevotella	5	-0.69676	0.593428	0.240344	0.316127	0.290901	0.277161	1497
k__Bacteria.p__Bacteroidetes.c__Bacteroidia.o__Bacteroidales.f__Rikenellaceae.g__	2	0.449702	0.581561	0.439364	0.0346601	0.137915	0.801571	1497
k__Bacteria.p__Bacteroidetes.c__Bacteroidia.o__Bacteroidales.f__Rikenellaceae.g__Alistipes	41	0.082005	0.200807	0.682996	0.220985	0.200875	0.271282	1497
k__Bacteria.p__Bacteroidetes.c__Bacteroidia.o__Bacteroidales.f__S24.7.g__	61	-0.153604	0.190762	0.420697	0.0787901	0.276445	0.775635	1497
k__Bacteria.p__Bacteroidetes.c__Bacteroidia.o__Bacteroidales.f__.Barnesiellaceae..g__	25	-0.0099115	0.217415	0.963639	0.388787	0.242766	0.109268	1497
k__Bacteria.p__Bacteroidetes.c__Bacteroidia.o__Bacteroidales.f__.Odoribacteraceae..g__Butyricimonas	52	-0.0666916	0.195464	0.732956	-0.0439411	0.220258	0.841873	1497
k__Bacteria.p__Bacteroidetes.c__Bacteroidia.o__Bacteroidales.f__.Odoribacteraceae..g__Odoribacter	14	-0.375357	0.299503	0.210109	0.0321242	0.148686	0.828945	1497
k__Bacteria.p__Bacteroidetes.c__Bacteroidia.o__Bacteroidales.f__.Paraprevotellaceae..g__Paraprevotella	66	-0.485846	0.199338	0.0147973	0.278641	0.454485	0.539816	1497
k__Bacteria.p__Bacteroidetes.c__Bacteroidia.o__Bacteroidales.f__.Paraprevotellaceae..g__.Prevotella.	82	0.270251	0.28595	0.344608	-0.0385998	0.0781108	0.621188	1497
k__Bacteria.p__Cyanobacteria.c__4C0d.2.o__YS2.f__.g__	82	-0.272021	0.224746	0.226145	-0.0435594	0.427065	0.918759	1497
k__Bacteria.p__Cyanobacteria.c__Chloroplast.o__Streptophyta.f__.g__	51	0.281343	0.191148	0.141058	0.251274	0.168967	0.136982	1497
k__Bacteria.p__Firmicutes.c__Bacilli.o__Bacillales.f__Planococcaceae.g__	53	-0.142166	0.183037	0.437333	0.00834079	0.0959078	0.930698	1497
k__Bacteria.p__Firmicutes.c__Bacilli.o__Bacillales.f__Staphylococcaceae.g__Staphylococcus	88	0.0739487	0.31308	0.813279	0.146404	0.230333	0.525024	1497
k__Bacteria.p__Firmicutes.c__Bacilli.o__Gemellales.f__Gemellaceae.g__	24	-0.255237	0.238353	0.284242	0.0687444	0.103679	0.507297	1497
k__Bacteria.p__Firmicutes.c__Bacilli.o__Lactobacillales.f__Carnobacteriaceae.g__Granulicatella	33	-0.0515084	0.197828	0.794578	0.0011606	0.104801	0.991164	1497
k__Bacteria.p__Firmicutes.c__Bacilli.o__Lactobacillales.f__Enterococcaceae.g__Enterococcus	79	-0.42644	0.217966	0.0504114	-0.142304	0.196613	0.469204	1497
k__Bacteria.p__Firmicutes.c__Bacilli.o__Lactobacillales.f__Lactobacillaceae.g__Lactobacillus	43	-0.209116	0.201317	0.298927	0.0155278	0.162623	0.92393	1497
k__Bacteria.p__Firmicutes.c__Bacilli.o__Lactobacillales.f__Leuconostocaceae.g__Leuconostoc	61	0.0341879	0.196881	0.862142	0.0826589	0.144599	0.567563	1497
k__Bacteria.p__Firmicutes.c__Bacilli.o__Lactobacillales.f__Leuconostocaceae.g__Weissella	76	-0.0798191	0.226692	0.724761	0.0359855	0.138312	0.794727	1497
k__Bacteria.p__Firmicutes.c__Bacilli.o__Lactobacillales.f__Streptococcaceae.g__Lactococcus	18	0.191719	0.240774	0.42588	0.226506	0.153732	0.140647	1497
k__Bacteria.p__Firmicutes.c__Bacilli.o__Lactobacillales.f__Streptococcaceae.g__Streptococcus	0	NA	NA	NA	0.0316499	0.121489	0.794465	1497
k__Bacteria.p__Firmicutes.c__Bacilli.o__Turicibacterales.f__Turicibacteraceae.g__Turicibacter	62	-0.0518165	0.205967	0.801368	-0.0365594	0.128592	0.776177	1497
k__Bacteria.p__Firmicutes.c__Clostridia.o__Clostridiales.f__.g__	0	NA	NA	NA	-0.0407268	0.065708	0.535379	1497
k__Bacteria.p__Firmicutes.c__Clostridia.o__Clostridiales.f__Christensenellaceae.g__	9	-0.118388	0.342747	0.729786	0.180854	0.162072	0.264472	1497
k__Bacteria.p__Firmicutes.c__Clostridia.o__Clostridiales.f__Christensenellaceae.g__Christensenella	51	-0.0344364	0.191248	0.857104	-0.151432	0.139758	0.278575	1497
k__Bacteria.p__Firmicutes.c__Clostridia.o__Clostridiales.f__Clostridiaceae.g__	1	0.706894	0.694367	0.308658	0.108221	0.0991245	0.274936	1497
k__Bacteria.p__Firmicutes.c__Clostridia.o__Clostridiales.f__Clostridiaceae.g__Clostridium	0	NA	NA	NA	0.07287	0.108995	0.503776	1497
k__Bacteria.p__Firmicutes.c__Clostridia.o__Clostridiales.f__Clostridiaceae.g__SMB53	3	0.388108	0.504658	0.441863	0.114404	0.144917	0.429853	1497
k__Bacteria.p__Firmicutes.c__Clostridia.o__Clostridiales.f__Dehalobacteriaceae.g__Dehalobacterium	54	-0.171465	0.188985	0.36425	0.0199402	0.147244	0.892278	1497
k__Bacteria.p__Firmicutes.c__Clostridia.o__Clostridiales.f__EtOH8.g__	83	0.144111	0.278585	0.604949	0.0812553	0.230949	0.724964	1497
k__Bacteria.p__Firmicutes.c__Clostridia.o__Clostridiales.f__Eubacteriaceae.g__Anaerofustis	59	-0.269609	0.19631	0.169632	0.0135891	0.121512	0.910956	1497
k__Bacteria.p__Firmicutes.c__Clostridia.o__Clostridiales.f__Eubacteriaceae.g__Pseudoramibacter_Eubacterium	90	-0.398024	0.295202	0.177559	0.363514	0.31094	0.242371	1497
k__Bacteria.p__Firmicutes.c__Clostridia.o__Clostridiales.f__Lachnospiraceae.g__	0	NA	NA	NA	-0.0689194	0.0586936	0.240306	1497
k__Bacteria.p__Firmicutes.c__Clostridia.o__Clostridiales.f__Lachnospiraceae.g__Anaerostipes	5	0.291216	0.415166	0.483025	-0.195199	0.118136	0.0984672	1497
k__Bacteria.p__Firmicutes.c__Clostridia.o__Clostridiales.f__Lachnospiraceae.g__Blautia	0	NA	NA	NA	-0.0578355	0.0779312	0.458005	1497
k__Bacteria.p__Firmicutes.c__Clostridia.o__Clostridiales.f__Lachnospiraceae.g__Coprococcus	0	NA	NA	NA	-0.145967	0.0869394	0.0931613	1497
k__Bacteria.p__Firmicutes.c__Clostridia.o__Clostridiales.f__Lachnospiraceae.g__Dorea	0	NA	NA	NA	0.134076	0.0957849	0.161585	1497
k__Bacteria.p__Firmicutes.c__Clostridia.o__Clostridiales.f__Lachnospiraceae.g__Lachnobacterium	24	-0.0745302	0.225236	0.740722	0.114287	0.236034	0.628247	1497
k__Bacteria.p__Firmicutes.c__Clostridia.o__Clostridiales.f__Lachnospiraceae.g__Lachnospira	1	NA	NA	NA	-0.0815641	0.14497	0.573689	1497
k__Bacteria.p__Firmicutes.c__Clostridia.o__Clostridiales.f__Lachnospiraceae.g__Oribacterium	82	-0.378152	0.234627	0.107024	-0.131804	0.104834	0.20866	1497
k__Bacteria.p__Firmicutes.c__Clostridia.o__Clostridiales.f__Lachnospiraceae.g__Roseburia	0	NA	NA	NA	-0.216915	0.104871	0.0386034	1497
k__Bacteria.p__Firmicutes.c__Clostridia.o__Clostridiales.f__Lachnospiraceae.g__Shuttleworthia	91	-0.000583471	0.329826	0.998589	0.391031	0.42523	0.357795	1497
k__Bacteria.p__Firmicutes.c__Clostridia.o__Clostridiales.f__Lachnospiraceae.g__.Ruminococcus.	0	NA	NA	NA	0.104522	0.0870924	0.230091	1497
k__Bacteria.p__Firmicutes.c__Clostridia.o__Clostridiales.f__Peptococcaceae.g__	66	-0.246821	0.205787	0.230373	0.487193	0.194151	0.0120952	1497
k__Bacteria.p__Firmicutes.c__Clostridia.o__Clostridiales.f__Peptococcaceae.g__Peptococcus	91	0.0545063	0.348052	0.875557	0.309348	0.376093	0.410776	1497
k__Bacteria.p__Firmicutes.c__Clostridia.o__Clostridiales.f__Peptococcaceae.g__rc4.4	66	-0.346343	0.200084	0.083455	-0.237496	0.25387	0.34953	1497
k__Bacteria.p__Firmicutes.c__Clostridia.o__Clostridiales.f__Peptostreptococcaceae.g__	6	0.174951	0.394282	0.657245	0.144413	0.143844	0.3154	1497
k__Bacteria.p__Firmicutes.c__Clostridia.o__Clostridiales.f__Peptostreptococcaceae.g__Peptostreptococcus	91	0.22603	0.348141	0.516177	-0.19839	0.309906	0.522068	1497
k__Bacteria.p__Firmicutes.c__Clostridia.o__Clostridiales.f__Peptostreptococcaceae.g__.Clostridium.	84	-0.0210248	0.255944	0.934531	0.0241957	0.150281	0.872091	1497
k__Bacteria.p__Firmicutes.c__Clostridia.o__Clostridiales.f__Ruminococcaceae.g__	0	NA	NA	NA	0.126422	0.0578749	0.0289326	1497
k__Bacteria.p__Firmicutes.c__Clostridia.o__Clostridiales.f__Ruminococcaceae.g__Anaerotruncus	20	0.162684	0.232267	0.483666	0.146163	0.117101	0.211968	1497
k__Bacteria.p__Firmicutes.c__Clostridia.o__Clostridiales.f__Ruminococcaceae.g__Clostridium	59	-0.225269	0.19817	0.255643	-0.120313	0.107824	0.264495	1497
k__Bacteria.p__Firmicutes.c__Clostridia.o__Clostridiales.f__Ruminococcaceae.g__Faecalibacterium	0	NA	NA	NA	-0.0886181	0.106144	0.403781	1497
k__Bacteria.p__Firmicutes.c__Clostridia.o__Clostridiales.f__Ruminococcaceae.g__Oscillospira	0	NA	NA	NA	0.127154	0.0736735	0.0843641	1497
k__Bacteria.p__Firmicutes.c__Clostridia.o__Clostridiales.f__Ruminococcaceae.g__Ruminococcus	0	NA	NA	NA	0.12873	0.105316	0.221587	1497
k__Bacteria.p__Firmicutes.c__Clostridia.o__Clostridiales.f__Veillonellaceae.g__	52	-0.035759	0.201556	0.859183	0.094587	0.181823	0.602914	1497
k__Bacteria.p__Firmicutes.c__Clostridia.o__Clostridiales.f__Veillonellaceae.g__Acidaminococcus	79	0.28906	0.250132	0.247833	1.08332	0.756932	0.152372	1497
k__Bacteria.p__Firmicutes.c__Clostridia.o__Clostridiales.f__Veillonellaceae.g__Dialister	6	0.411594	0.26764	0.124082	0.333438	0.285744	0.243246	1497
k__Bacteria.p__Firmicutes.c__Clostridia.o__Clostridiales.f__Veillonellaceae.g__Megamonas	69	0.440454	0.229908	0.0553931	-0.84283	0.487765	0.0839986	1497
k__Bacteria.p__Firmicutes.c__Clostridia.o__Clostridiales.f__Veillonellaceae.g__Megasphaera	84	-0.013336	0.256695	0.958566	0.752979	0.748801	0.314618	1497
k__Bacteria.p__Firmicutes.c__Clostridia.o__Clostridiales.f__Veillonellaceae.g__Pectinatus	95	1.11413	0.735148	0.129642	-0.991252	0.509167	0.0515576	1497
k__Bacteria.p__Firmicutes.c__Clostridia.o__Clostridiales.f__Veillonellaceae.g__Phascolarctobacterium	12	0.0117527	0.275356	0.965955	-0.191423	0.326517	0.557703	1497
k__Bacteria.p__Firmicutes.c__Clostridia.o__Clostridiales.f__Veillonellaceae.g__Succiniclasticum	86	0.00559056	0.286606	0.984437	0.640256	0.726451	0.378129	1497
k__Bacteria.p__Firmicutes.c__Clostridia.o__Clostridiales.f__Veillonellaceae.g__Veillonella	6	-0.455242	0.481537	0.344458	-0.234267	0.15873	0.139976	1497
k__Bacteria.p__Firmicutes.c__Clostridia.o__Clostridiales.f__.Mogibacteriaceae..g__	6	-0.759542	0.529766	0.151649	0.203628	0.0978467	0.0374251	1497
k__Bacteria.p__Firmicutes.c__Clostridia.o__Clostridiales.f__.Mogibacteriaceae..g__Mogibacterium	55	-0.257931	0.190263	0.17521	-0.0345765	0.100391	0.730531	1497
k__Bacteria.p__Firmicutes.c__Clostridia.o__Clostridiales.f__.Tissierellaceae..g__Anaerococcus	75	-0.0729815	0.212687	0.731493	-0.00396063	0.226472	0.986047	1497
k__Bacteria.p__Firmicutes.c__Clostridia.o__Clostridiales.f__.Tissierellaceae..g__Finegoldia	81	-0.0388274	0.234561	0.868525	0.246581	0.208071	0.235984	1497
k__Bacteria.p__Firmicutes.c__Clostridia.o__Clostridiales.f__.Tissierellaceae..g__Parvimonas	60	0.0849269	0.204689	0.678211	0.0293671	0.186076	0.874596	1497
k__Bacteria.p__Firmicutes.c__Clostridia.o__Clostridiales.f__.Tissierellaceae..g__Peptoniphilus	58	-0.171371	0.189488	0.365789	0.109228	0.186852	0.558839	1497
k__Bacteria.p__Firmicutes.c__Clostridia.o__Clostridiales.f__.Tissierellaceae..g__WAL_1855D	60	-0.184889	0.193584	0.339535	0.169555	0.189946	0.372045	1497
k__Bacteria.p__Firmicutes.c__Clostridia.o__Clostridiales.f__.Tissierellaceae..g__ph2	81	-0.349337	0.237534	0.141377	0.249626	0.246286	0.310792	1497
k__Bacteria.p__Firmicutes.c__Clostridia.o__SHA.98.f__.g__	66	-0.113129	0.212504	0.594478	-0.0196134	0.217706	0.928215	1497
k__Bacteria.p__Firmicutes.c__Erysipelotrichi.o__Erysipelotrichales.f__Erysipelotrichaceae.g__	0	NA	NA	NA	-0.19369	0.128518	0.131783	1497
k__Bacteria.p__Firmicutes.c__Erysipelotrichi.o__Erysipelotrichales.f__Erysipelotrichaceae.g__Allobaculum	91	-0.289386	0.310067	0.350663	0.108056	0.259456	0.677065	1497
k__Bacteria.p__Firmicutes.c__Erysipelotrichi.o__Erysipelotrichales.f__Erysipelotrichaceae.g__Bulleidia	66	0.357018	0.219282	0.103499	0.0799397	0.12329	0.516734	1497
k__Bacteria.p__Firmicutes.c__Erysipelotrichi.o__Erysipelotrichales.f__Erysipelotrichaceae.g__Catenibacterium	89	-0.462865	0.268507	0.084735	0.894489	0.72164	0.215152	1497
k__Bacteria.p__Firmicutes.c__Erysipelotrichi.o__Erysipelotrichales.f__Erysipelotrichaceae.g__Coprobacillus	35	0.0330984	0.197461	0.866882	0.011884	0.17102	0.944601	1497
k__Bacteria.p__Firmicutes.c__Erysipelotrichi.o__Erysipelotrichales.f__Erysipelotrichaceae.g__Holdemania	11	0.398427	0.273227	0.144777	-0.0360176	0.10223	0.724599	1497
k__Bacteria.p__Firmicutes.c__Erysipelotrichi.o__Erysipelotrichales.f__Erysipelotrichaceae.g__.Eubacterium.	9	0.3824	0.294821	0.194611	-0.100635	0.184058	0.584547	1497
k__Bacteria.p__Firmicutes.c__Erysipelotrichi.o__Erysipelotrichales.f__Erysipelotrichaceae.g__cc_115	51	-0.0117543	0.198082	0.952681	0.273524	0.197596	0.166279	1497
k__Bacteria.p__Fusobacteria.c__Fusobacteriia.o__Fusobacteriales.f__Fusobacteriaceae.g__Fusobacterium	83	0.0958038	0.254401	0.706482	-0.440141	0.151993	0.00378202	1497
k__Bacteria.p__Lentisphaerae.c__.Lentisphaeria..o__Victivallales.f__Victivallaceae.g__	84	-0.318197	0.251237	0.205327	-0.0283847	0.375108	0.939681	1497
k__Bacteria.p__Lentisphaerae.c__.Lentisphaeria..o__Victivallales.f__Victivallaceae.g__Victivallis	92	-0.418731	0.300152	0.162997	-0.203741	0.30314	0.501519	1497
k__Bacteria.p__Proteobacteria.c__Alphaproteobacteria.o__RF32.f__.g__	69	0.0879989	0.209877	0.675006	0.68572	0.363076	0.0589398	1497
k__Bacteria.p__Proteobacteria.c__Alphaproteobacteria.o__Rickettsiales.f__mitochondria.g__Carica	92	-0.0196978	0.338244	0.953561	-0.223277	0.211447	0.290992	1497
k__Bacteria.p__Proteobacteria.c__Alphaproteobacteria.o__Rickettsiales.f__mitochondria.g__Nelumbo	87	-0.0747824	0.277973	0.787908	-0.366781	0.133813	0.0061255	1497
k__Bacteria.p__Proteobacteria.c__Betaproteobacteria.o__Burkholderiales.f__.g__	87	0.0777189	0.300566	0.795963	0.0136735	0.263945	0.958685	1497
k__Bacteria.p__Proteobacteria.c__Betaproteobacteria.o__Burkholderiales.f__Alcaligenaceae.g__Sutterella	5	-0.202635	0.475583	0.670051	-0.00817134	0.164422	0.960364	1497
k__Bacteria.p__Proteobacteria.c__Betaproteobacteria.o__Burkholderiales.f__Comamonadaceae.g__Comamonas	92	0.28082	0.407888	0.491154	-0.0360918	0.182845	0.843522	1497
k__Bacteria.p__Proteobacteria.c__Betaproteobacteria.o__Burkholderiales.f__Oxalobacteraceae.g__	90	-0.240388	0.312703	0.442047	-0.158288	0.128412	0.217703	1497
k__Bacteria.p__Proteobacteria.c__Betaproteobacteria.o__Burkholderiales.f__Oxalobacteraceae.g__Oxalobacter	79	0.0539565	0.253125	0.831201	0.172451	0.248932	0.48846	1497
k__Bacteria.p__Proteobacteria.c__Betaproteobacteria.o__Neisseriales.f__Neisseriaceae.g__	92	-0.0275738	0.359955	0.938939	-0.0985986	0.301979	0.74404	1497
k__Bacteria.p__Proteobacteria.c__Deltaproteobacteria.o__Desulfovibrionales.f__Desulfovibrionaceae.g__	95	-0.147133	0.420906	0.726667	0.0493524	0.57934	0.932113	1497
k__Bacteria.p__Proteobacteria.c__Deltaproteobacteria.o__Desulfovibrionales.f__Desulfovibrionaceae.g__Bilophila	15	-0.0316193	0.273435	0.90794	-0.24893	0.178723	0.163674	1497
k__Bacteria.p__Proteobacteria.c__Deltaproteobacteria.o__Desulfovibrionales.f__Desulfovibrionaceae.g__Desulfovibrio	67	0.0453287	0.215508	0.833407	-0.104102	0.443407	0.814381	1497
k__Bacteria.p__Proteobacteria.c__Epsilonproteobacteria.o__Campylobacterales.f__Campylobacteraceae.g__Campylobacter	84	0.0897907	0.269288	0.738804	0.114244	0.288024	0.691628	1497
k__Bacteria.p__Proteobacteria.c__Gammaproteobacteria.o__Enterobacteriales.f__Enterobacteriaceae.g__	13	-0.234179	0.295479	0.428046	0.0592911	0.235852	0.801511	1497
k__Bacteria.p__Proteobacteria.c__Gammaproteobacteria.o__Enterobacteriales.f__Enterobacteriaceae.g__Cronobacter	71	-0.343908	0.205401	0.0940668	-0.160941	0.172576	0.351035	1497
k__Bacteria.p__Proteobacteria.c__Gammaproteobacteria.o__Enterobacteriales.f__Enterobacteriaceae.g__Enterobacter	96	0.242057	0.533363	0.649949	-0.163465	0.519843	0.753179	1497
k__Bacteria.p__Proteobacteria.c__Gammaproteobacteria.o__Enterobacteriales.f__Enterobacteriaceae.g__Erwinia	57	-0.380241	0.19854	0.0554688	-0.0178273	0.222283	0.936077	1497
k__Bacteria.p__Proteobacteria.c__Gammaproteobacteria.o__Enterobacteriales.f__Enterobacteriaceae.g__Klebsiella	92	-0.344139	0.314395	0.273689	-0.103603	0.394158	0.792669	1497
k__Bacteria.p__Proteobacteria.c__Gammaproteobacteria.o__Pasteurellales.f__Pasteurellaceae.g__	64	0.25079	0.208921	0.229982	0.0607367	0.193191	0.753227	1497
k__Bacteria.p__Proteobacteria.c__Gammaproteobacteria.o__Pasteurellales.f__Pasteurellaceae.g__Actinobacillus	67	0.308894	0.208296	0.138086	-0.251164	0.183028	0.16998	1497
k__Bacteria.p__Proteobacteria.c__Gammaproteobacteria.o__Pasteurellales.f__Pasteurellaceae.g__Aggregatibacter	77	0.341593	0.248481	0.169218	0.158653	0.202792	0.434015	1497
k__Bacteria.p__Proteobacteria.c__Gammaproteobacteria.o__Pasteurellales.f__Pasteurellaceae.g__Gallibacterium	95	-0.19719	0.399437	0.62154	-0.247541	0.309801	0.424273	1497
k__Bacteria.p__Proteobacteria.c__Gammaproteobacteria.o__Pasteurellales.f__Pasteurellaceae.g__Haemophilus	21	-0.21961	0.248977	0.377749	-0.254492	0.156878	0.104755	1497
k__Bacteria.p__Proteobacteria.c__Gammaproteobacteria.o__Pseudomonadales.f__Moraxellaceae.g__Acinetobacter	64	-0.0232837	0.195855	0.905369	0.0735454	0.112109	0.511813	1497
k__Bacteria.p__Proteobacteria.c__Gammaproteobacteria.o__Pseudomonadales.f__Pseudomonadaceae.g__	95	-0.17447	0.408455	0.669273	0.173149	0.153992	0.26084	1497
k__Bacteria.p__Proteobacteria.c__Gammaproteobacteria.o__Pseudomonadales.f__Pseudomonadaceae.g__Pseudomonas	93	0.398489	0.426369	0.349989	-3.38311	1.518	0.0258369	1497
k__Bacteria.p__Synergistetes.c__Synergistia.o__Synergistales.f__.g__	81	-0.107971	0.235221	0.64622	0.227657	0.245691	0.354134	1497
k__Bacteria.p__Synergistetes.c__Synergistia.o__Synergistales.f__Synergistaceae.g__Cloacibacillus	95	0.430553	0.564476	0.445614	0.089892	0.503976	0.858436	1497
k__Bacteria.p__TM7.c__TM7.3.o__.f__.g__	72	-0.102196	0.213183	0.631668	0.116276	0.120597	0.334962	1497
k__Bacteria.p__TM7.c__TM7.3.o__CW040.f__.g__	93	-0.604659	0.317926	0.0571861	73.5941	24.9345	0.00316237	1497
k__Bacteria.p__Tenericutes.c__Mollicutes.o__RF39.f__.g__	58	-0.316685	0.205636	0.123553	-0.107886	0.299774	0.718928	1497
k__Bacteria.p__Tenericutes.c__RF3.o__ML615J.28.f__.g__	77	0.185817	0.233957	0.427059	0.217001	0.482009	0.652566	1497
k__Bacteria.p__Verrucomicrobia.c__Verrucomicrobiae.o__Verrucomicrobiales.f__Verrucomicrobiaceae.g__Akkermansia	11	-0.249465	0.334503	0.455801	0.299635	0.286289	0.295276	1497

## Sheet: Supplementary Table 4
Supplementary Table 4. Cumulative NOD2 variants association with bacterial taxa in the GEM cohort
Taxa	Proportion of zero (%)	EST-LOGISTI	SE-LOGISTIC	P-LOGISTIC	EST-LOGNORM	SE-LOGNORM	P-LOGNORM	N
k__Archaea.p__Euryarchaeota	69	-0.237322	0.133876	0.0762776	0.0173477	0.278491	0.950331	1270
k__Bacteria.p__Actinobacteria	0	NA	NA	NA	-0.0899741	0.0765076	0.239588	1270
k__Bacteria.p__Bacteroidetes	0	NA	NA	NA	-0.0364573	0.0544958	0.5035	1270
k__Bacteria.p__Cyanobacteria	42	0.0429761	0.126056	0.733158	0.150139	0.14453	0.298892	1270
k__Bacteria.p__Firmicutes	0	NA	NA	NA	0.0106061	0.015919	0.505248	1270
k__Bacteria.p__Fusobacteria	83	-0.0112615	0.167114	0.946273	-0.220106	0.146729	0.133592	1270
k__Bacteria.p__Lentisphaerae	79	-0.00931123	0.156453	0.952542	-0.420491	0.219208	0.0550826	1270
k__Bacteria.p__Proteobacteria	0	NA	NA	NA	-0.0259033	0.0704646	0.713166	1270
k__Bacteria.p__Synergistetes	76	0.230921	0.150297	0.124433	0.0976548	0.181724	0.591005	1270
k__Bacteria.p__TM7	70	-0.314743	0.133594	0.0184748	-0.00605265	0.0767306	0.937127	1270
k__Bacteria.p__Tenericutes	50	-0.0992073	0.129572	0.443881	-0.0959386	0.196849	0.625995	1270
k__Bacteria.p__Verrucomicrobia	11	0.0533105	0.203904	0.793747	-0.139281	0.189851	0.463173	1270
k__Archaea.p__Euryarchaeota.c__Methanobacteria	69	-0.237322	0.133876	0.0762776	0.0173477	0.278491	0.950331	1270
k__Bacteria.p__Actinobacteria.c__Actinobacteria	0	NA	NA	NA	-0.198296	0.114669	0.0837558	1270
k__Bacteria.p__Actinobacteria.c__Coriobacteriia	0	NA	NA	NA	-0.0546113	0.0803441	0.496684	1270
k__Bacteria.p__Bacteroidetes.c__Bacteroidia	0	NA	NA	NA	-0.0364573	0.0544958	0.5035	1270
k__Bacteria.p__Cyanobacteria.c__4C0d.2	80	0.0382853	0.157912	0.808434	0.115729	0.291429	0.691287	1270
k__Bacteria.p__Cyanobacteria.c__Chloroplast	50	-0.00840827	0.124163	0.946009	0.132533	0.108992	0.223992	1270
k__Bacteria.p__Firmicutes.c__Bacilli	0	NA	NA	NA	0.0848648	0.0739647	0.251229	1270
k__Bacteria.p__Firmicutes.c__Clostridia	0	NA	NA	NA	0.0102614	0.015827	0.516761	1270
k__Bacteria.p__Firmicutes.c__Erysipelotrichi	0	NA	NA	NA	0.000967893	0.0645025	0.988028	1270
k__Bacteria.p__Fusobacteria.c__Fusobacteriia	83	-0.0112615	0.167114	0.946273	-0.220106	0.146729	0.133592	1270
k__Bacteria.p__Lentisphaerae.c__.Lentisphaeria.	79	-0.00931123	0.156453	0.952542	-0.420491	0.219208	0.0550826	1270
k__Bacteria.p__Proteobacteria.c__Alphaproteobacteria	55	-0.00926238	0.131527	0.943858	0.0484673	0.210183	0.817629	1270
k__Bacteria.p__Proteobacteria.c__Betaproteobacteria	3	0.123944	0.361701	0.731847	-0.196879	0.109932	0.0733063	1270
k__Bacteria.p__Proteobacteria.c__Deltaproteobacteria	12	0.0117959	0.190934	0.950738	-0.237503	0.10945	0.0300099	1270
k__Bacteria.p__Proteobacteria.c__Epsilonproteobacteria	83	-0.121746	0.166121	0.463635	0.068654	0.147706	0.642073	1270
k__Bacteria.p__Proteobacteria.c__Gammaproteobacteria	2	0.582782	0.437639	0.182976	0.143793	0.108807	0.186318	1270
k__Bacteria.p__Synergistetes.c__Synergistia	76	0.230921	0.150297	0.124433	0.0976548	0.181724	0.591005	1270
k__Bacteria.p__TM7.c__TM7.3	70	-0.314743	0.133594	0.0184748	-0.00605265	0.0767306	0.937127	1270
k__Bacteria.p__Tenericutes.c__Mollicutes	56	-0.127634	0.130597	0.328414	-0.0261424	0.20891	0.900415	1270
k__Bacteria.p__Tenericutes.c__RF3	76	-6.846e-05	0.148754	0.999633	-0.540694	0.241003	0.0248636	1270
k__Bacteria.p__Verrucomicrobia.c__Verrucomicrobiae	11	0.0533105	0.203904	0.793747	-0.139281	0.189851	0.463173	1270
k__Archaea.p__Euryarchaeota.c__Methanobacteria.o__Methanobacteriales	69	-0.237322	0.133876	0.0762776	0.0173477	0.278491	0.950331	1270
k__Bacteria.p__Actinobacteria.c__Actinobacteria.o__Actinomycetales	2	-0.059154	0.44275	0.893714	0.0499563	0.0639504	0.434701	1270
k__Bacteria.p__Actinobacteria.c__Actinobacteria.o__Bifidobacteriales	1	-1.69561	1.055	0.108009	-0.308915	0.140557	0.0279636	1270
k__Bacteria.p__Actinobacteria.c__Coriobacteriia.o__Coriobacteriales	0	NA	NA	NA	-0.0546113	0.0803441	0.496684	1270
k__Bacteria.p__Bacteroidetes.c__Bacteroidia.o__Bacteroidales	0	NA	NA	NA	-0.0364573	0.0544958	0.5035	1270
k__Bacteria.p__Cyanobacteria.c__4C0d.2.o__YS2	80	0.0382853	0.157912	0.808434	0.115729	0.291429	0.691287	1270
k__Bacteria.p__Cyanobacteria.c__Chloroplast.o__Streptophyta	50	-0.00840827	0.124163	0.946009	0.132533	0.108992	0.223992	1270
k__Bacteria.p__Firmicutes.c__Bacilli.o__Bacillales	47	-0.257662	0.121168	0.0334621	0.0617618	0.0720707	0.391466	1270
k__Bacteria.p__Firmicutes.c__Bacilli.o__Gemellales	23	-0.219207	0.151269	0.147305	0.150348	0.0654061	0.0215227	1270
k__Bacteria.p__Firmicutes.c__Bacilli.o__Lactobacillales	0	NA	NA	NA	0.0768795	0.0758183	0.310584	1270
k__Bacteria.p__Firmicutes.c__Bacilli.o__Turicibacterales	60	-0.00402308	0.128885	0.975099	0.00105469	0.0821131	0.989752	1270
k__Bacteria.p__Firmicutes.c__Clostridia.o__Clostridiales	0	NA	NA	NA	0.0102589	0.0158263	0.516843	1270
k__Bacteria.p__Firmicutes.c__Clostridia.o__SHA.98	65	-0.0439359	0.134682	0.744259	-0.0352047	0.117886	0.765219	1270
k__Bacteria.p__Firmicutes.c__Erysipelotrichi.o__Erysipelotrichales	0	NA	NA	NA	0.000967893	0.0645025	0.988028	1270
k__Bacteria.p__Fusobacteria.c__Fusobacteriia.o__Fusobacteriales	83	-0.0112615	0.167114	0.946273	-0.220106	0.146729	0.133592	1270
k__Bacteria.p__Lentisphaerae.c__.Lentisphaeria..o__Victivallales	79	-0.00931123	0.156453	0.952542	-0.420491	0.219208	0.0550826	1270
k__Bacteria.p__Proteobacteria.c__Alphaproteobacteria.o__RF32	67	0.0302245	0.137379	0.825865	0.1825	0.244076	0.454631	1270
k__Bacteria.p__Proteobacteria.c__Alphaproteobacteria.o__Rickettsiales	81	-0.186448	0.158456	0.239333	-0.0455888	0.123182	0.711313	1270
k__Bacteria.p__Proteobacteria.c__Betaproteobacteria.o__Burkholderiales	4	0.180934	0.335878	0.590102	-0.183841	0.110125	0.09504	1270
k__Bacteria.p__Proteobacteria.c__Betaproteobacteria.o__Neisseriales	92	0.229884	0.240744	0.339634	0.280578	0.213739	0.189279	1270
k__Bacteria.p__Proteobacteria.c__Deltaproteobacteria.o__Desulfovibrionales	12	0.0117959	0.190934	0.950738	-0.237503	0.10945	0.0300099	1270
k__Bacteria.p__Proteobacteria.c__Epsilonproteobacteria.o__Campylobacterales	83	-0.121746	0.166121	0.463635	0.068654	0.147706	0.642073	1270
k__Bacteria.p__Proteobacteria.c__Gammaproteobacteria.o__Enterobacteriales	10	0.0355117	0.201755	0.860283	0.185529	0.135624	0.171325	1270
k__Bacteria.p__Proteobacteria.c__Gammaproteobacteria.o__Pasteurellales	19	0.102141	0.160431	0.524343	-0.127011	0.117819	0.281024	1270
k__Bacteria.p__Proteobacteria.c__Gammaproteobacteria.o__Pseudomonadales	56	0.00444604	0.127433	0.972168	-0.0481165	0.065778	0.464475	1270
k__Bacteria.p__Synergistetes.c__Synergistia.o__Synergistales	76	0.230921	0.150297	0.124433	0.0976548	0.181724	0.591005	1270
k__Bacteria.p__TM7.c__TM7.3.o__	72	-0.312837	0.13604	0.0214714	-0.0100531	0.0801788	0.90022	1270
k__Bacteria.p__TM7.c__TM7.3.o__CW040	94	-0.145559	0.249631	0.559829	-0.145374	0.125539	0.246862	1270
k__Bacteria.p__Tenericutes.c__Mollicutes.o__RF39	56	-0.127634	0.130597	0.328414	-0.0261424	0.20891	0.900415	1270
k__Bacteria.p__Tenericutes.c__RF3.o__ML615J.28	76	-6.846e-05	0.148754	0.999633	-0.540694	0.241003	0.0248636	1270
k__Bacteria.p__Verrucomicrobia.c__Verrucomicrobiae.o__Verrucomicrobiales	11	0.0533105	0.203904	0.793747	-0.139281	0.189851	0.463173	1270
k__Archaea.p__Euryarchaeota.c__Methanobacteria.o__Methanobacteriales.f__Methanobacteriaceae	69	-0.237322	0.133876	0.0762776	0.0173477	0.278491	0.950331	1270
k__Bacteria.p__Actinobacteria.c__Actinobacteria.o__Actinomycetales.f__Actinomycetaceae	3	-0.404126	0.426219	0.343046	0.0341957	0.0661533	0.605215	1270
k__Bacteria.p__Actinobacteria.c__Actinobacteria.o__Actinomycetales.f__Corynebacteriaceae	73	-0.050279	0.147932	0.733947	-0.0858492	0.0911044	0.346031	1270
k__Bacteria.p__Actinobacteria.c__Actinobacteria.o__Actinomycetales.f__Micrococcaceae	65	-0.0700016	0.135807	0.606239	-0.000912032	0.0900136	0.991916	1270
k__Bacteria.p__Actinobacteria.c__Actinobacteria.o__Bifidobacteriales.f__Bifidobacteriaceae	1	-1.69561	1.055	0.108009	-0.308915	0.140557	0.0279636	1270
k__Bacteria.p__Actinobacteria.c__Coriobacteriia.o__Coriobacteriales.f__Coriobacteriaceae	0	NA	NA	NA	-0.0546113	0.0803441	0.496684	1270
k__Bacteria.p__Bacteroidetes.c__Bacteroidia.o__Bacteroidales.f__Bacteroidaceae	0	NA	NA	NA	-0.073446	0.0661117	0.266595	1270
k__Bacteria.p__Bacteroidetes.c__Bacteroidia.o__Bacteroidales.f__Porphyromonadaceae	3	0.557085	0.327022	0.088473	-0.0111052	0.113177	0.921835	1270
k__Bacteria.p__Bacteroidetes.c__Bacteroidia.o__Bacteroidales.f__Prevotellaceae	4	-0.352748	0.341369	0.301449	0.0524278	0.187448	0.779713	1270
k__Bacteria.p__Bacteroidetes.c__Bacteroidia.o__Bacteroidales.f__Rikenellaceae	1	0.0638505	0.543163	0.906422	-0.0670985	0.0938825	0.47479	1270
k__Bacteria.p__Bacteroidetes.c__Bacteroidia.o__Bacteroidales.f__S24.7	59	-0.126203	0.12696	0.320203	-0.0162592	0.188759	0.931357	1270
k__Bacteria.p__Bacteroidetes.c__Bacteroidia.o__Bacteroidales.f__.Barnesiellaceae.	25	0.047929	0.145765	0.742299	0.134806	0.176533	0.44509	1270
k__Bacteria.p__Bacteroidetes.c__Bacteroidia.o__Bacteroidales.f__.Odoribacteraceae.	12	0.0808892	0.196303	0.680294	-0.0293894	0.11049	0.790247	1270
k__Bacteria.p__Bacteroidetes.c__Bacteroidia.o__Bacteroidales.f__.Paraprevotellaceae.	53	-0.0722021	0.131574	0.583172	-0.036227	0.27043	0.893433	1270
k__Bacteria.p__Cyanobacteria.c__4C0d.2.o__YS2.f__	80	0.0382853	0.157912	0.808434	0.115729	0.291429	0.691287	1270
k__Bacteria.p__Cyanobacteria.c__Chloroplast.o__Streptophyta.f__	50	-0.00840827	0.124163	0.946009	0.132533	0.108992	0.223992	1270
k__Bacteria.p__Firmicutes.c__Bacilli.o__Bacillales.f__Planococcaceae	51	-0.292906	0.121058	0.0155395	0.000387776	0.0664828	0.995346	1270
k__Bacteria.p__Firmicutes.c__Bacilli.o__Bacillales.f__Staphylococcaceae	88	-0.0544308	0.188772	0.773086	0.227747	0.203068	0.262062	1270
k__Bacteria.p__Firmicutes.c__Bacilli.o__Gemellales.f__Gemellaceae	23	-0.219207	0.151269	0.147305	0.150348	0.0654061	0.0215227	1270
k__Bacteria.p__Firmicutes.c__Bacilli.o__Lactobacillales.f__Carnobacteriaceae	32	-0.200932	0.136876	0.142108	0.0738852	0.0656662	0.26052	1270
k__Bacteria.p__Firmicutes.c__Bacilli.o__Lactobacillales.f__Enterococcaceae	79	-0.172842	0.150302	0.250159	-0.0145531	0.159648	0.927367	1270
k__Bacteria.p__Firmicutes.c__Bacilli.o__Lactobacillales.f__Lactobacillaceae	43	-0.226297	0.128299	0.0777609	0.190359	0.128621	0.138874	1270
k__Bacteria.p__Firmicutes.c__Bacilli.o__Lactobacillales.f__Leuconostocaceae	51	-0.0829514	0.12613	0.510751	-0.128298	0.0790533	0.104605	1270
k__Bacteria.p__Firmicutes.c__Bacilli.o__Lactobacillales.f__Streptococcaceae	0	NA	NA	NA	0.0486249	0.0762436	0.523632	1270
k__Bacteria.p__Firmicutes.c__Bacilli.o__Turicibacterales.f__Turicibacteraceae	60	-0.00402308	0.128885	0.975099	0.00105469	0.0821131	0.989752	1270
k__Bacteria.p__Firmicutes.c__Clostridia.o__Clostridiales.f__	0	NA	NA	NA	0.0142442	0.0360819	0.69301	1270
k__Bacteria.p__Firmicutes.c__Clostridia.o__Clostridiales.f__Christensenellaceae	7	0.176204	0.243567	0.469416	0.0617187	0.111558	0.580098	1270
k__Bacteria.p__Firmicutes.c__Clostridia.o__Clostridiales.f__Clostridiaceae	0	NA	NA	NA	-0.019655	0.0531574	0.711568	1270
k__Bacteria.p__Firmicutes.c__Clostridia.o__Clostridiales.f__Dehalobacteriaceae	52	-0.0591656	0.126639	0.640357	0.0706256	0.101568	0.486833	1270
k__Bacteria.p__Firmicutes.c__Clostridia.o__Clostridiales.f__EtOH8	82	0.0396876	0.161818	0.806255	-0.222836	0.164573	0.175727	1270
k__Bacteria.p__Firmicutes.c__Clostridia.o__Clostridiales.f__Eubacteriaceae	56	0.00114621	0.125319	0.992702	0.112332	0.0952998	0.238509	1270
k__Bacteria.p__Firmicutes.c__Clostridia.o__Clostridiales.f__Lachnospiraceae	0	NA	NA	NA	-0.000295345	0.0318516	0.992602	1270
k__Bacteria.p__Firmicutes.c__Clostridia.o__Clostridiales.f__Peptococcaceae	40	0.00147755	0.127899	0.990783	0.068608	0.120443	0.568927	1270
k__Bacteria.p__Firmicutes.c__Clostridia.o__Clostridiales.f__Peptostreptococcaceae	5	0.129256	0.275646	0.639127	-0.0655274	0.0972976	0.500646	1270
k__Bacteria.p__Firmicutes.c__Clostridia.o__Clostridiales.f__Ruminococcaceae	0	NA	NA	NA	0.0289342	0.0264529	0.274043	1270
k__Bacteria.p__Firmicutes.c__Clostridia.o__Clostridiales.f__Veillonellaceae	0	NA	NA	NA	-0.026846	0.0631297	0.670654	1270
k__Bacteria.p__Firmicutes.c__Clostridia.o__Clostridiales.f__.Mogibacteriaceae.	3	0.489877	0.332044	0.140122	0.077831	0.0715181	0.276476	1270
k__Bacteria.p__Firmicutes.c__Clostridia.o__Clostridiales.f__.Tissierellaceae.	25	0.0481627	0.142295	0.735008	0.0702202	0.0996897	0.481192	1270
k__Bacteria.p__Firmicutes.c__Clostridia.o__SHA.98.f__	65	-0.0439359	0.134682	0.744259	-0.0352047	0.117886	0.765219	1270
k__Bacteria.p__Firmicutes.c__Erysipelotrichi.o__Erysipelotrichales.f__Erysipelotrichaceae	0	NA	NA	NA	0.000967893	0.0645025	0.988028	1270
k__Bacteria.p__Fusobacteria.c__Fusobacteriia.o__Fusobacteriales.f__Fusobacteriaceae	83	-0.0112615	0.167114	0.946273	-0.220106	0.146729	0.133592	1270
k__Bacteria.p__Lentisphaerae.c__.Lentisphaeria..o__Victivallales.f__Victivallaceae	79	-0.00931123	0.156453	0.952542	-0.420491	0.219208	0.0550826	1270
k__Bacteria.p__Proteobacteria.c__Alphaproteobacteria.o__RF32.f__	67	0.0302245	0.137379	0.825865	0.1825	0.244076	0.454631	1270
k__Bacteria.p__Proteobacteria.c__Alphaproteobacteria.o__Rickettsiales.f__mitochondria	81	-0.186448	0.158456	0.239333	-0.0455888	0.123182	0.711313	1270
k__Bacteria.p__Proteobacteria.c__Betaproteobacteria.o__Burkholderiales.f__	87	-0.00369105	0.189069	0.984424	0.160276	0.15348	0.296355	1270
k__Bacteria.p__Proteobacteria.c__Betaproteobacteria.o__Burkholderiales.f__Alcaligenaceae	5	-0.010051	0.297593	0.973057	-0.215918	0.111077	0.0519128	1270
k__Bacteria.p__Proteobacteria.c__Betaproteobacteria.o__Burkholderiales.f__Comamonadaceae	92	0.0406436	0.246098	0.868824	-0.166273	0.147565	0.259838	1270
k__Bacteria.p__Proteobacteria.c__Betaproteobacteria.o__Burkholderiales.f__Oxalobacteraceae	77	0.162831	0.152905	0.286911	-0.0103245	0.163135	0.949537	1270
k__Bacteria.p__Proteobacteria.c__Betaproteobacteria.o__Neisseriales.f__Neisseriaceae	92	0.229884	0.240744	0.339634	0.280578	0.213739	0.189279	1270
k__Bacteria.p__Proteobacteria.c__Deltaproteobacteria.o__Desulfovibrionales.f__Desulfovibrionaceae	12	0.0117959	0.190934	0.950738	-0.237503	0.10945	0.0300099	1270
k__Bacteria.p__Proteobacteria.c__Epsilonproteobacteria.o__Campylobacterales.f__Campylobacteraceae	83	-0.121746	0.166121	0.463635	0.068654	0.147706	0.642073	1270
k__Bacteria.p__Proteobacteria.c__Gammaproteobacteria.o__Enterobacteriales.f__Enterobacteriaceae	10	0.0355117	0.201755	0.860283	0.185529	0.135624	0.171325	1270
k__Bacteria.p__Proteobacteria.c__Gammaproteobacteria.o__Pasteurellales.f__Pasteurellaceae	19	0.102141	0.160431	0.524343	-0.127011	0.117819	0.281024	1270
k__Bacteria.p__Proteobacteria.c__Gammaproteobacteria.o__Pseudomonadales.f__Moraxellaceae	63	0.0311459	0.131639	0.812967	-0.0277591	0.069204	0.688331	1270
k__Bacteria.p__Proteobacteria.c__Gammaproteobacteria.o__Pseudomonadales.f__Pseudomonadaceae	88	-0.121743	0.186718	0.514391	-0.150517	0.113815	0.186011	1270
k__Bacteria.p__Synergistetes.c__Synergistia.o__Synergistales.f__	80	0.216627	0.159951	0.175631	-0.00393234	0.15727	0.980052	1270
k__Bacteria.p__Synergistetes.c__Synergistia.o__Synergistales.f__Synergistaceae	95	0.322677	0.309765	0.29756	0.402641	0.493932	0.414972	1270
k__Bacteria.p__TM7.c__TM7.3.o__.f__	72	-0.312837	0.13604	0.0214714	-0.0100531	0.0801788	0.90022	1270
k__Bacteria.p__TM7.c__TM7.3.o__CW040.f__	94	-0.145559	0.249631	0.559829	-0.145374	0.125539	0.246862	1270
k__Bacteria.p__Tenericutes.c__Mollicutes.o__RF39.f__	56	-0.127634	0.130597	0.328414	-0.0261424	0.20891	0.900415	1270
k__Bacteria.p__Tenericutes.c__RF3.o__ML615J.28.f__	76	-6.846e-05	0.148754	0.999633	-0.540694	0.241003	0.0248636	1270
k__Bacteria.p__Verrucomicrobia.c__Verrucomicrobiae.o__Verrucomicrobiales.f__Verrucomicrobiaceae	11	0.0533105	0.203904	0.793747	-0.139281	0.189851	0.463173	1270
k__Archaea.p__Euryarchaeota.c__Methanobacteria.o__Methanobacteriales.f__Methanobacteriaceae.g__Methanobrevibacter	69	-0.237322	0.133876	0.0762776	0.0173477	0.278491	0.950331	1270
k__Bacteria.p__Actinobacteria.c__Actinobacteria.o__Actinomycetales.f__Actinomycetaceae.g__	85	0.0660577	0.181038	0.715198	0.184023	0.108935	0.0911647	1270
k__Bacteria.p__Actinobacteria.c__Actinobacteria.o__Actinomycetales.f__Actinomycetaceae.g__Actinomyces	3	-0.385966	0.378906	0.308377	0.00595672	0.0651897	0.927195	1270
k__Bacteria.p__Actinobacteria.c__Actinobacteria.o__Actinomycetales.f__Actinomycetaceae.g__Mobiluncus	92	-0.162812	0.238226	0.494332	0.0605094	0.159313	0.704082	1270
k__Bacteria.p__Actinobacteria.c__Actinobacteria.o__Actinomycetales.f__Actinomycetaceae.g__Varibaculum	84	-0.111803	0.168956	0.508147	0.241696	0.231766	0.29702	1270
k__Bacteria.p__Actinobacteria.c__Actinobacteria.o__Actinomycetales.f__Corynebacteriaceae.g__Corynebacterium	73	-0.050279	0.147932	0.733947	-0.0858492	0.0911044	0.346031	1270
k__Bacteria.p__Actinobacteria.c__Actinobacteria.o__Actinomycetales.f__Micrococcaceae.g__Rothia	65	-0.0700016	0.135807	0.606239	-0.000912032	0.0900136	0.991916	1270
k__Bacteria.p__Actinobacteria.c__Actinobacteria.o__Bifidobacteriales.f__Bifidobacteriaceae.g__	70	-0.21493	0.133405	0.107156	0.00856364	0.111535	0.938799	1270
k__Bacteria.p__Actinobacteria.c__Actinobacteria.o__Bifidobacteriales.f__Bifidobacteriaceae.g__Alloscardovia	94	0.109108	0.269194	0.685247	-0.0701063	0.204356	0.731554	1270
k__Bacteria.p__Actinobacteria.c__Actinobacteria.o__Bifidobacteriales.f__Bifidobacteriaceae.g__Bifidobacterium	1	-1.69561	1.055	0.108009	-0.310147	0.14099	0.027822	1270
k__Bacteria.p__Actinobacteria.c__Coriobacteriia.o__Coriobacteriales.f__Coriobacteriaceae.g__	3	0.505891	0.324002	0.118434	0.112947	0.089371	0.206301	1270
k__Bacteria.p__Actinobacteria.c__Coriobacteriia.o__Coriobacteriales.f__Coriobacteriaceae.g__Adlercreutzia	10	0.166221	0.208628	0.425606	0.0124743	0.0909981	0.890966	1270
k__Bacteria.p__Actinobacteria.c__Coriobacteriia.o__Coriobacteriales.f__Coriobacteriaceae.g__Atopobium	60	-0.0981372	0.127238	0.440537	0.112949	0.0793388	0.154552	1270
k__Bacteria.p__Actinobacteria.c__Coriobacteriia.o__Coriobacteriales.f__Coriobacteriaceae.g__Collinsella	9	0.53704	0.203837	0.00842227	-0.211618	0.172636	0.220272	1270
k__Bacteria.p__Actinobacteria.c__Coriobacteriia.o__Coriobacteriales.f__Coriobacteriaceae.g__Eggerthella	11	-0.260786	0.210863	0.216179	0.0616356	0.104243	0.55434	1270
k__Bacteria.p__Actinobacteria.c__Coriobacteriia.o__Coriobacteriales.f__Coriobacteriaceae.g__Slackia	76	0.0707612	0.152258	0.642113	-0.297432	0.243986	0.222824	1270
k__Bacteria.p__Bacteroidetes.c__Bacteroidia.o__Bacteroidales.f__Bacteroidaceae.g__Bacteroides	0	NA	NA	NA	-0.073446	0.0661117	0.266595	1270
k__Bacteria.p__Bacteroidetes.c__Bacteroidia.o__Bacteroidales.f__Porphyromonadaceae.g__Parabacteroides	4	0.579124	0.293646	0.0485884	-0.00906998	0.120424	0.939962	1270
k__Bacteria.p__Bacteroidetes.c__Bacteroidia.o__Bacteroidales.f__Porphyromonadaceae.g__Porphyromonas	62	0.0741358	0.129839	0.568012	0.152329	0.138513	0.271444	1270
k__Bacteria.p__Bacteroidetes.c__Bacteroidia.o__Bacteroidales.f__Prevotellaceae.g__Prevotella	4	-0.352748	0.341369	0.301449	0.0524278	0.187448	0.779713	1270
k__Bacteria.p__Bacteroidetes.c__Bacteroidia.o__Bacteroidales.f__Rikenellaceae.g__	1	-0.0195487	0.532523	0.970717	-0.0826017	0.0934469	0.376728	1270
k__Bacteria.p__Bacteroidetes.c__Bacteroidia.o__Bacteroidales.f__Rikenellaceae.g__Alistipes	39	0.0220926	0.125588	0.860362	-0.0223423	0.129937	0.863479	1270
k__Bacteria.p__Bacteroidetes.c__Bacteroidia.o__Bacteroidales.f__S24.7.g__	59	-0.126203	0.12696	0.320203	-0.0162592	0.188759	0.931357	1270
k__Bacteria.p__Bacteroidetes.c__Bacteroidia.o__Bacteroidales.f__.Barnesiellaceae..g__	25	0.047929	0.145765	0.742299	0.134806	0.176533	0.44509	1270
k__Bacteria.p__Bacteroidetes.c__Bacteroidia.o__Bacteroidales.f__.Odoribacteraceae..g__Butyricimonas	51	0.211728	0.128479	0.0993615	-0.144545	0.15815	0.360731	1270
k__Bacteria.p__Bacteroidetes.c__Bacteroidia.o__Bacteroidales.f__.Odoribacteraceae..g__Odoribacter	15	0.140276	0.176182	0.425917	0.0672376	0.111883	0.547863	1270
k__Bacteria.p__Bacteroidetes.c__Bacteroidia.o__Bacteroidales.f__.Paraprevotellaceae..g__Paraprevotella	66	-0.0694648	0.138004	0.614716	-0.0038281	0.33762	0.990953	1270
k__Bacteria.p__Bacteroidetes.c__Bacteroidia.o__Bacteroidales.f__.Paraprevotellaceae..g__.Prevotella.	81	0.0470273	0.164514	0.774988	-0.117097	0.0479149	0.0145315	1270
k__Bacteria.p__Cyanobacteria.c__4C0d.2.o__YS2.f__.g__	80	0.0382853	0.157912	0.808434	0.115729	0.291429	0.691287	1270
k__Bacteria.p__Cyanobacteria.c__Chloroplast.o__Streptophyta.f__.g__	50	-0.00840827	0.124163	0.946009	0.132533	0.108992	0.223992	1270
k__Bacteria.p__Firmicutes.c__Bacilli.o__Bacillales.f__Planococcaceae.g__	51	-0.292906	0.121058	0.0155395	0.000387776	0.0664828	0.995346	1270
k__Bacteria.p__Firmicutes.c__Bacilli.o__Bacillales.f__Staphylococcaceae.g__Staphylococcus	88	-0.0544308	0.188772	0.773086	0.227747	0.203068	0.262062	1270
k__Bacteria.p__Firmicutes.c__Bacilli.o__Gemellales.f__Gemellaceae.g__	23	-0.219207	0.151269	0.147305	0.150348	0.0654061	0.0215227	1270
k__Bacteria.p__Firmicutes.c__Bacilli.o__Lactobacillales.f__Carnobacteriaceae.g__Granulicatella	32	-0.200932	0.136876	0.142108	0.0738852	0.0656662	0.26052	1270
k__Bacteria.p__Firmicutes.c__Bacilli.o__Lactobacillales.f__Enterococcaceae.g__Enterococcus	79	-0.172842	0.150302	0.250159	-0.0145531	0.159648	0.927367	1270
k__Bacteria.p__Firmicutes.c__Bacilli.o__Lactobacillales.f__Lactobacillaceae.g__Lactobacillus	43	-0.226297	0.128299	0.0777609	0.190359	0.128621	0.138874	1270
k__Bacteria.p__Firmicutes.c__Bacilli.o__Lactobacillales.f__Leuconostocaceae.g__Leuconostoc	61	-0.137882	0.129436	0.286762	-0.104375	0.0848188	0.218487	1270
k__Bacteria.p__Firmicutes.c__Bacilli.o__Lactobacillales.f__Leuconostocaceae.g__Weissella	77	-0.0627764	0.148957	0.673435	-0.250773	0.0885944	0.00464649	1270
k__Bacteria.p__Firmicutes.c__Bacilli.o__Lactobacillales.f__Streptococcaceae.g__Lactococcus	17	-0.0125115	0.162427	0.938601	0.0613182	0.10514	0.559756	1270
k__Bacteria.p__Firmicutes.c__Bacilli.o__Lactobacillales.f__Streptococcaceae.g__Streptococcus	0	NA	NA	NA	0.0370925	0.0774891	0.632167	1270
k__Bacteria.p__Firmicutes.c__Bacilli.o__Turicibacterales.f__Turicibacteraceae.g__Turicibacter	60	-0.00402308	0.128885	0.975099	0.00105469	0.0821131	0.989752	1270
k__Bacteria.p__Firmicutes.c__Clostridia.o__Clostridiales.f__.g__	0	NA	NA	NA	0.0142442	0.0360819	0.69301	1270
k__Bacteria.p__Firmicutes.c__Clostridia.o__Clostridiales.f__Christensenellaceae.g__	7	0.0886027	0.235798	0.707097	0.0872534	0.111209	0.432693	1270
k__Bacteria.p__Firmicutes.c__Clostridia.o__Clostridiales.f__Christensenellaceae.g__Christensenella	48	0.149773	0.128836	0.245028	-0.0522067	0.0867592	0.547346	1270
k__Bacteria.p__Firmicutes.c__Clostridia.o__Clostridiales.f__Clostridiaceae.g__	1	NA	NA	NA	-0.0170308	0.0689007	0.80477	1270
k__Bacteria.p__Firmicutes.c__Clostridia.o__Clostridiales.f__Clostridiaceae.g__Clostridium	0	NA	NA	NA	0.0486735	0.0717951	0.497804	1270
k__Bacteria.p__Firmicutes.c__Clostridia.o__Clostridiales.f__Clostridiaceae.g__SMB53	2	-0.0716946	0.415611	0.863041	-0.0631812	0.0933848	0.49868	1270
k__Bacteria.p__Firmicutes.c__Clostridia.o__Clostridiales.f__Dehalobacteriaceae.g__Dehalobacterium	52	-0.0591656	0.126639	0.640357	0.0706256	0.101568	0.486833	1270
k__Bacteria.p__Firmicutes.c__Clostridia.o__Clostridiales.f__EtOH8.g__	82	0.0396876	0.161818	0.806255	-0.222836	0.164573	0.175727	1270
k__Bacteria.p__Firmicutes.c__Clostridia.o__Clostridiales.f__Eubacteriaceae.g__Anaerofustis	58	-0.0396946	0.126028	0.752787	0.0464056	0.0860468	0.589676	1270
k__Bacteria.p__Firmicutes.c__Clostridia.o__Clostridiales.f__Eubacteriaceae.g__Pseudoramibacter_Eubacterium	90	-0.122827	0.208857	0.556472	0.0667995	0.230278	0.771753	1270
k__Bacteria.p__Firmicutes.c__Clostridia.o__Clostridiales.f__Lachnospiraceae.g__	0	NA	NA	NA	-0.00494169	0.0348558	0.887258	1270
k__Bacteria.p__Firmicutes.c__Clostridia.o__Clostridiales.f__Lachnospiraceae.g__Anaerostipes	4	-0.0754626	0.311404	0.808524	-0.156119	0.0739635	0.0347929	1270
k__Bacteria.p__Firmicutes.c__Clostridia.o__Clostridiales.f__Lachnospiraceae.g__Blautia	0	NA	NA	NA	0.0187536	0.0518857	0.71777	1270
k__Bacteria.p__Firmicutes.c__Clostridia.o__Clostridiales.f__Lachnospiraceae.g__Coprococcus	0	NA	NA	NA	-0.0485688	0.0521774	0.351936	1270
k__Bacteria.p__Firmicutes.c__Clostridia.o__Clostridiales.f__Lachnospiraceae.g__Dorea	0	NA	NA	NA	0.139143	0.0585726	0.0175221	1270
k__Bacteria.p__Firmicutes.c__Clostridia.o__Clostridiales.f__Lachnospiraceae.g__Lachnobacterium	23	0.123811	0.145048	0.393337	0.174415	0.155363	0.261594	1270
k__Bacteria.p__Firmicutes.c__Clostridia.o__Clostridiales.f__Lachnospiraceae.g__Lachnospira	1	NA	NA	NA	-0.0329223	0.0944422	0.727391	1270
k__Bacteria.p__Firmicutes.c__Clostridia.o__Clostridiales.f__Lachnospiraceae.g__Oribacterium	82	-0.152611	0.163302	0.35003	-0.0556947	0.0871247	0.522659	1270
k__Bacteria.p__Firmicutes.c__Clostridia.o__Clostridiales.f__Lachnospiraceae.g__Roseburia	0	NA	NA	NA	-0.0221919	0.0647727	0.731891	1270
k__Bacteria.p__Firmicutes.c__Clostridia.o__Clostridiales.f__Lachnospiraceae.g__Shuttleworthia	90	0.234728	0.222319	0.291052	0.00571855	0.232883	0.98041	1270
k__Bacteria.p__Firmicutes.c__Clostridia.o__Clostridiales.f__Lachnospiraceae.g__.Ruminococcus.	0	NA	NA	NA	0.0631853	0.0566616	0.264793	1270
k__Bacteria.p__Firmicutes.c__Clostridia.o__Clostridiales.f__Peptococcaceae.g__	64	0.0685433	0.137434	0.617965	0.109222	0.154256	0.47891	1270
k__Bacteria.p__Firmicutes.c__Clostridia.o__Clostridiales.f__Peptococcaceae.g__Peptococcus	91	0.0791114	0.223099	0.722888	0.193482	0.353593	0.58425	1270
k__Bacteria.p__Firmicutes.c__Clostridia.o__Clostridiales.f__Peptococcaceae.g__rc4.4	64	-0.0206392	0.132969	0.876649	-0.0254032	0.160811	0.874481	1270
k__Bacteria.p__Firmicutes.c__Clostridia.o__Clostridiales.f__Peptostreptococcaceae.g__	6	0.157082	0.27092	0.562044	-0.0643651	0.098641	0.514067	1270
k__Bacteria.p__Firmicutes.c__Clostridia.o__Clostridiales.f__Peptostreptococcaceae.g__Peptostreptococcus	90	0.403132	0.226711	0.0753753	0.00614131	0.236447	0.979279	1270
k__Bacteria.p__Firmicutes.c__Clostridia.o__Clostridiales.f__Peptostreptococcaceae.g__.Clostridium.	84	0.0828918	0.170739	0.62733	0.000498341	0.125204	0.996824	1270
k__Bacteria.p__Firmicutes.c__Clostridia.o__Clostridiales.f__Ruminococcaceae.g__	0	NA	NA	NA	0.0606244	0.0384768	0.115116	1270
k__Bacteria.p__Firmicutes.c__Clostridia.o__Clostridiales.f__Ruminococcaceae.g__Anaerotruncus	18	-0.0508436	0.165334	0.758447	0.141347	0.0741135	0.0564985	1270
k__Bacteria.p__Firmicutes.c__Clostridia.o__Clostridiales.f__Ruminococcaceae.g__Clostridium	57	-0.135086	0.131306	0.303581	0.0820238	0.0728606	0.260266	1270
k__Bacteria.p__Firmicutes.c__Clostridia.o__Clostridiales.f__Ruminococcaceae.g__Faecalibacterium	0	NA	NA	NA	-0.0401817	0.0670481	0.548975	1270
k__Bacteria.p__Firmicutes.c__Clostridia.o__Clostridiales.f__Ruminococcaceae.g__Oscillospira	0	NA	NA	NA	0.0520799	0.0431785	0.227758	1270
k__Bacteria.p__Firmicutes.c__Clostridia.o__Clostridiales.f__Ruminococcaceae.g__Ruminococcus	0	NA	NA	NA	-0.0167597	0.0724024	0.816942	1270
k__Bacteria.p__Firmicutes.c__Clostridia.o__Clostridiales.f__Veillonellaceae.g__	50	-0.114954	0.127306	0.366536	0.117206	0.128543	0.361873	1270
k__Bacteria.p__Firmicutes.c__Clostridia.o__Clostridiales.f__Veillonellaceae.g__Acidaminococcus	79	-0.110946	0.150302	0.460422	0.203788	0.363635	0.575194	1270
k__Bacteria.p__Firmicutes.c__Clostridia.o__Clostridiales.f__Veillonellaceae.g__Dialister	6	0.0660511	0.268244	0.8055	0.0542111	0.1858	0.770461	1270
k__Bacteria.p__Firmicutes.c__Clostridia.o__Clostridiales.f__Veillonellaceae.g__Megamonas	70	0.153273	0.139803	0.272926	-0.259492	0.339402	0.444536	1270
k__Bacteria.p__Firmicutes.c__Clostridia.o__Clostridiales.f__Veillonellaceae.g__Megasphaera	84	0.0561619	0.174587	0.747691	-0.0856145	0.413766	0.836076	1270
k__Bacteria.p__Firmicutes.c__Clostridia.o__Clostridiales.f__Veillonellaceae.g__Pectinatus	96	0.130301	0.325321	0.688766	0.192382	0.341807	0.573545	1270
k__Bacteria.p__Firmicutes.c__Clostridia.o__Clostridiales.f__Veillonellaceae.g__Phascolarctobacterium	12	0.279411	0.19195	0.145491	-0.151418	0.214047	0.479314	1270
k__Bacteria.p__Firmicutes.c__Clostridia.o__Clostridiales.f__Veillonellaceae.g__Succiniclasticum	85	0.263427	0.188678	0.162662	-0.0296732	0.519868	0.954483	1270
k__Bacteria.p__Firmicutes.c__Clostridia.o__Clostridiales.f__Veillonellaceae.g__Veillonella	6	-0.0841833	0.282004	0.765308	-0.0914601	0.110938	0.409699	1270
k__Bacteria.p__Firmicutes.c__Clostridia.o__Clostridiales.f__.Mogibacteriaceae..g__	5	0.255768	0.273858	0.350333	0.0693972	0.0715904	0.332363	1270
k__Bacteria.p__Firmicutes.c__Clostridia.o__Clostridiales.f__.Mogibacteriaceae..g__Mogibacterium	55	-0.143533	0.127376	0.259805	-0.0459157	0.0726861	0.527584	1270
k__Bacteria.p__Firmicutes.c__Clostridia.o__Clostridiales.f__.Tissierellaceae..g__Anaerococcus	75	-0.0631721	0.143067	0.65881	-0.133712	0.134762	0.321096	1270
k__Bacteria.p__Firmicutes.c__Clostridia.o__Clostridiales.f__.Tissierellaceae..g__Finegoldia	80	-0.113633	0.154694	0.462602	0.0892099	0.12722	0.483163	1270
k__Bacteria.p__Firmicutes.c__Clostridia.o__Clostridiales.f__.Tissierellaceae..g__Parvimonas	60	-0.021721	0.126372	0.86353	0.0596242	0.106949	0.577185	1270
k__Bacteria.p__Firmicutes.c__Clostridia.o__Clostridiales.f__.Tissierellaceae..g__Peptoniphilus	57	-0.0693333	0.126489	0.583598	-0.0302495	0.115947	0.794176	1270
k__Bacteria.p__Firmicutes.c__Clostridia.o__Clostridiales.f__.Tissierellaceae..g__WAL_1855D	59	0.0231444	0.127225	0.855647	-0.0177793	0.121751	0.883897	1270
k__Bacteria.p__Firmicutes.c__Clostridia.o__Clostridiales.f__.Tissierellaceae..g__ph2	81	0.0384685	0.16427	0.814846	-0.0593919	0.160033	0.710546	1270
k__Bacteria.p__Firmicutes.c__Clostridia.o__SHA.98.f__.g__	65	-0.0439359	0.134682	0.744259	-0.0352047	0.117886	0.765219	1270
k__Bacteria.p__Firmicutes.c__Erysipelotrichi.o__Erysipelotrichales.f__Erysipelotrichaceae.g__	0	NA	NA	NA	-0.10536	0.0809671	0.193166	1270
k__Bacteria.p__Firmicutes.c__Erysipelotrichi.o__Erysipelotrichales.f__Erysipelotrichaceae.g__Allobaculum	90	-0.263728	0.204059	0.196216	-0.126345	0.192651	0.511936	1270
k__Bacteria.p__Firmicutes.c__Erysipelotrichi.o__Erysipelotrichales.f__Erysipelotrichaceae.g__Bulleidia	66	0.0415381	0.133549	0.755776	-0.0447735	0.0748625	0.549789	1270
k__Bacteria.p__Firmicutes.c__Erysipelotrichi.o__Erysipelotrichales.f__Erysipelotrichaceae.g__Catenibacterium	90	0.205648	0.221585	0.353366	0.665537	0.606781	0.272714	1270
k__Bacteria.p__Firmicutes.c__Erysipelotrichi.o__Erysipelotrichales.f__Erysipelotrichaceae.g__Coprobacillus	33	-0.00634261	0.135153	0.96257	0.0490728	0.103434	0.635189	1270
k__Bacteria.p__Firmicutes.c__Erysipelotrichi.o__Erysipelotrichales.f__Erysipelotrichaceae.g__Holdemania	9	0.260903	0.207832	0.209349	-0.093278	0.0652931	0.153118	1270
k__Bacteria.p__Firmicutes.c__Erysipelotrichi.o__Erysipelotrichales.f__Erysipelotrichaceae.g__.Eubacterium.	9	0.0330082	0.21563	0.878337	0.241155	0.127349	0.0582706	1270
k__Bacteria.p__Firmicutes.c__Erysipelotrichi.o__Erysipelotrichales.f__Erysipelotrichaceae.g__cc_115	49	-0.139403	0.127597	0.274602	0.112488	0.121327	0.353849	1270
k__Bacteria.p__Fusobacteria.c__Fusobacteriia.o__Fusobacteriales.f__Fusobacteriaceae.g__Fusobacterium	83	-0.0112615	0.167114	0.946273	-0.220106	0.146729	0.133592	1270
k__Bacteria.p__Lentisphaerae.c__.Lentisphaeria..o__Victivallales.f__Victivallaceae.g__	83	0.00961176	0.171887	0.955406	-0.376267	0.252507	0.136191	1270
k__Bacteria.p__Lentisphaerae.c__.Lentisphaeria..o__Victivallales.f__Victivallaceae.g__Victivallis	91	-0.052492	0.22057	0.811894	-0.420836	0.236696	0.0754096	1270
k__Bacteria.p__Proteobacteria.c__Alphaproteobacteria.o__RF32.f__.g__	67	0.0302245	0.137379	0.825865	0.1825	0.244076	0.454631	1270
k__Bacteria.p__Proteobacteria.c__Alphaproteobacteria.o__Rickettsiales.f__mitochondria.g__Carica	91	-0.203889	0.213572	0.339749	0.318756	0.187794	0.0896263	1270
k__Bacteria.p__Proteobacteria.c__Alphaproteobacteria.o__Rickettsiales.f__mitochondria.g__Nelumbo	87	-0.22132	0.176379	0.209552	-0.251303	0.116838	0.031486	1270
k__Bacteria.p__Proteobacteria.c__Betaproteobacteria.o__Burkholderiales.f__.g__	87	-0.00369105	0.189069	0.984424	0.160276	0.15348	0.296355	1270
k__Bacteria.p__Proteobacteria.c__Betaproteobacteria.o__Burkholderiales.f__Alcaligenaceae.g__Sutterella	5	-0.010051	0.297593	0.973057	-0.215918	0.111077	0.0519128	1270
k__Bacteria.p__Proteobacteria.c__Betaproteobacteria.o__Burkholderiales.f__Comamonadaceae.g__Comamonas	92	0.0406436	0.246098	0.868824	-0.166273	0.147565	0.259838	1270
k__Bacteria.p__Proteobacteria.c__Betaproteobacteria.o__Burkholderiales.f__Oxalobacteraceae.g__	89	0.0581714	0.203975	0.775499	-0.0357644	0.114035	0.753805	1270
k__Bacteria.p__Proteobacteria.c__Betaproteobacteria.o__Burkholderiales.f__Oxalobacteraceae.g__Oxalobacter	78	0.173246	0.154267	0.261426	0.0143856	0.158467	0.927668	1270
k__Bacteria.p__Proteobacteria.c__Betaproteobacteria.o__Neisseriales.f__Neisseriaceae.g__	92	0.229884	0.240744	0.339634	0.280578	0.213739	0.189279	1270
k__Bacteria.p__Proteobacteria.c__Deltaproteobacteria.o__Desulfovibrionales.f__Desulfovibrionaceae.g__	95	-0.201381	0.294227	0.493696	-0.61662	0.419121	0.141231	1270
k__Bacteria.p__Proteobacteria.c__Deltaproteobacteria.o__Desulfovibrionales.f__Desulfovibrionaceae.g__Bilophila	14	0.0580907	0.175792	0.741059	-0.310246	0.11322	0.00614022	1270
k__Bacteria.p__Proteobacteria.c__Deltaproteobacteria.o__Desulfovibrionales.f__Desulfovibrionaceae.g__Desulfovibrio	66	0.0615179	0.137681	0.655009	-0.104846	0.249802	0.674691	1270
k__Bacteria.p__Proteobacteria.c__Epsilonproteobacteria.o__Campylobacterales.f__Campylobacteraceae.g__Campylobacter	83	-0.121746	0.166121	0.463635	0.068654	0.147706	0.642073	1270
k__Bacteria.p__Proteobacteria.c__Gammaproteobacteria.o__Enterobacteriales.f__Enterobacteriaceae.g__	14	-0.00747498	0.178313	0.966562	0.22039	0.140427	0.116549	1270
k__Bacteria.p__Proteobacteria.c__Gammaproteobacteria.o__Enterobacteriales.f__Enterobacteriaceae.g__Cronobacter	71	-0.25559	0.137509	0.0630679	0.00850922	0.12158	0.944203	1270
k__Bacteria.p__Proteobacteria.c__Gammaproteobacteria.o__Enterobacteriales.f__Enterobacteriaceae.g__Enterobacter	96	0.111813	0.329834	0.734612	-0.505992	0.305867	0.0980696	1270
k__Bacteria.p__Proteobacteria.c__Gammaproteobacteria.o__Enterobacteriales.f__Enterobacteriaceae.g__Erwinia	58	0.074366	0.129553	0.565954	-0.127389	0.151591	0.400713	1270
k__Bacteria.p__Proteobacteria.c__Gammaproteobacteria.o__Enterobacteriales.f__Enterobacteriaceae.g__Klebsiella	91	-0.21505	0.212591	0.311745	-0.305419	0.215823	0.157029	1270
k__Bacteria.p__Proteobacteria.c__Gammaproteobacteria.o__Pasteurellales.f__Pasteurellaceae.g__	63	0.172258	0.133278	0.196194	0.0534857	0.127095	0.673877	1270
k__Bacteria.p__Proteobacteria.c__Gammaproteobacteria.o__Pasteurellales.f__Pasteurellaceae.g__Actinobacillus	67	0.256464	0.134235	0.0560615	-0.0100744	0.126721	0.936634	1270
k__Bacteria.p__Proteobacteria.c__Gammaproteobacteria.o__Pasteurellales.f__Pasteurellaceae.g__Aggregatibacter	76	0.0188782	0.143337	0.895218	0.0860101	0.111009	0.438457	1270
k__Bacteria.p__Proteobacteria.c__Gammaproteobacteria.o__Pasteurellales.f__Pasteurellaceae.g__Gallibacterium	95	0.710297	0.335338	0.0341621	-0.232241	0.242058	0.337336	1270
k__Bacteria.p__Proteobacteria.c__Gammaproteobacteria.o__Pasteurellales.f__Pasteurellaceae.g__Haemophilus	20	0.156928	0.15517	0.311859	-0.0940213	0.117748	0.424581	1270
k__Bacteria.p__Proteobacteria.c__Gammaproteobacteria.o__Pseudomonadales.f__Moraxellaceae.g__Acinetobacter	63	0.0311459	0.131639	0.812967	-0.0277591	0.069204	0.688331	1270
k__Bacteria.p__Proteobacteria.c__Gammaproteobacteria.o__Pseudomonadales.f__Pseudomonadaceae.g__	95	-0.0408932	0.286695	0.886577	0.129074	0.113993	0.257511	1270
k__Bacteria.p__Proteobacteria.c__Gammaproteobacteria.o__Pseudomonadales.f__Pseudomonadaceae.g__Pseudomonas	93	-0.0947591	0.233708	0.68514	-0.238853	0.171287	0.163178	1270
k__Bacteria.p__Synergistetes.c__Synergistia.o__Synergistales.f__.g__	80	0.216627	0.159951	0.175631	-0.00393234	0.15727	0.980052	1270
k__Bacteria.p__Synergistetes.c__Synergistia.o__Synergistales.f__Synergistaceae.g__Cloacibacillus	95	0.322677	0.309765	0.29756	0.402641	0.493932	0.414972	1270
k__Bacteria.p__TM7.c__TM7.3.o__.f__.g__	72	-0.312837	0.13604	0.0214714	-0.0100531	0.0801788	0.90022	1270
k__Bacteria.p__TM7.c__TM7.3.o__CW040.f__.g__	94	-0.145559	0.249631	0.559829	-0.145374	0.125539	0.246862	1270
k__Bacteria.p__Tenericutes.c__Mollicutes.o__RF39.f__.g__	56	-0.127634	0.130597	0.328414	-0.0261424	0.20891	0.900415	1270
k__Bacteria.p__Tenericutes.c__RF3.o__ML615J.28.f__.g__	76	-6.846e-05	0.148754	0.999633	-0.540694	0.241003	0.0248636	1270
k__Bacteria.p__Verrucomicrobia.c__Verrucomicrobiae.o__Verrucomicrobiales.f__Verrucomicrobiaceae.g__Akkermansia	11	0.0533105	0.203904	0.793747	-0.139281	0.189851	0.463173	1270
